# Supplementary material for: Crystal structure of a new monoclinic polymorph of N-(4-methyl­phen­yl)-3-nitro­pyridin-2-amine
Source: Acta Crystallogr Sect E Struct Rep Online. 2014 Jul 19;70(Pt 8):58–61. doi: 10.1107/S1600536814012227 (PMC4158497; doi:10.1107/S1600536814012227)
Supplement: Supplementary file 2 [file e-70-00058-Isup2.hkl]

#
# h,k,l, Fc-squared, Fo-squared, sigma(Fo-squared) and status flag
#
data_I
_shelx_title '  P21  4208 Friedel pairs merged'
_shelx_refln_list_code          4
_shelx_F_calc_maximum      233.24
_exptl_crystal_F_000       960.00
_reflns_d_resolution_high  0.7982
 
loop_
 _symmetry_equiv_pos_as_xyz
 'x, y, z'
 '-x, y+1/2, -z'
 
_cell_length_a    11.4079
_cell_length_b    13.1968
_cell_length_c    14.3681
_cell_angle_alpha  90.000
_cell_angle_beta   96.387
_cell_angle_gamma  90.000
 
_shelx_F_squared_multiplier     1.000
 
loop_
 _refln_index_h
 _refln_index_k
 _refln_index_l
 _refln_F_squared_calc
 _refln_F_squared_meas
 _refln_F_squared_sigma
 _refln_observed_status
   1   0   0       13.80       13.33      1.92 o
   2   0   0    16874.54    15932.93    216.69 o
   3   0   0      591.67      523.49     15.46 o
   4   0   0       40.62       42.96      6.81 o
   5   0   0     2278.75     2416.11     77.00 o
   6   0   0       13.19       22.64     15.37 o
   7   0   0       76.18       67.14     21.49 o
   8   0   0        4.00        4.16     11.52 o
   9   0   0      140.11      125.91     17.97 o
  10   0   0     1856.92     1840.99     69.42 o
  11   0   0       31.62       51.29     16.73 o
  12   0   0       49.87       45.70     19.24 o
  13   0   0        0.56       -2.07     13.53 o
  14   0   0        6.54       -0.22      5.29 o
   1   1   0     1102.86     1051.51     12.60 o
   2   1   0     6729.31     6177.99     37.31 o
   3   1   0      312.17      286.05      7.49 o
   4   1   0      298.47      335.66     11.76 o
   5   1   0       11.82       17.07      7.05 o
   6   1   0       22.53       27.35      8.29 o
   7   1   0       23.36        9.88      7.41 o
   8   1   0      414.17      377.16     24.21 o
   9   1   0      689.65      718.86     23.88 o
  10   1   0     1784.00     1823.26     41.15 o
  11   1   0       31.30       11.72     10.00 o
  12   1   0       60.54       49.69     11.11 o
  13   1   0        5.28       11.89      8.73 o
  14   1   0       83.32       86.18      6.49 o
   0   2   0      359.28      340.59      7.84 o
   1   2   0     6139.59     5833.31     33.93 o
   2   2   0     2125.56     1952.78     43.37 o
   3   2   0      165.24      136.77      7.06 o
   4   2   0      469.73      505.74     10.37 o
   5   2   0      113.50      115.49     10.71 o
   6   2   0        3.55        7.88      7.10 o
   7   2   0        3.94        3.65      5.87 o
   8   2   0      206.26      219.48     18.33 o
   9   2   0      712.57      726.26     24.50 o
  10   2   0      719.12      710.72     28.86 o
  11   2   0      821.08      824.58     29.68 o
  12   2   0       37.15       35.92      8.91 o
  13   2   0        5.76       14.32      9.28 o
  14   2   0       40.23       38.53      4.69 o
   1   3   0      151.08      148.12      6.44 o
   2   3   0     4745.64     4474.87     27.78 o
   3   3   0      605.11      537.83     13.74 o
   4   3   0       26.41       23.70      4.47 o
   5   3   0      481.97      495.82     22.99 o
   6   3   0       13.35       10.66      5.64 o
   7   3   0       52.78       62.98      9.06 o
   8   3   0       62.83       59.81     16.87 o
   9   3   0      864.35      882.11     27.34 o
  10   3   0       99.90       90.37     13.33 o
  11   3   0      203.58      221.93     17.63 o
  12   3   0       56.79       49.33      9.33 o
  13   3   0       21.78       37.72      8.74 o
   1   4   0    15942.37    15472.08    160.02 o
   2   4   0     6907.37     6685.01     53.18 o
   3   4   0      292.85      281.53     12.16 o
   4   4   0        0.03        2.22      5.20 o
   5   4   0      682.88      718.65     23.27 o
   6   4   0       53.17       45.34      8.44 o
   7   4   0       26.17       25.06      7.34 o
   8   4   0      310.37      293.26     15.44 o
   9   4   0      491.53      517.02     21.97 o
  10   4   0     1412.65     1521.25     43.14 o
  11   4   0      157.29      171.78     16.10 o
  12   4   0        4.00       -9.22      8.60 o
  13   4   0        3.05       -0.15      7.91 o
   1   5   0     5140.32     4936.31     39.77 o
   2   5   0      879.90      905.27     17.68 o
   3   5   0        8.92        7.77      4.73 o
   4   5   0       51.76       59.15      8.33 o
   5   5   0       12.15        9.66      6.34 o
   6   5   0      129.32      126.39     12.47 o
   7   5   0       43.29       37.68      8.32 o
   8   5   0     1078.66     1039.62     26.59 o
   9   5   0      243.68      253.24     17.72 o
  10   5   0     2950.15     3113.84     72.58 o
  11   5   0      259.92      289.40     19.15 o
  12   5   0       33.78       25.11      8.02 o
  13   5   0        9.92       18.45      6.22 o
   0   6   0     2212.17     1966.15     44.56 o
   1   6   0     3424.52     3297.93     37.15 o
   2   6   0      339.54      358.10     11.03 o
   3   6   0       87.78       86.23      8.12 o
   4   6   0      112.75      121.42     11.45 o
   5   6   0      614.51      698.19     26.02 o
   6   6   0       88.68       92.71     11.75 o
   7   6   0        3.26        2.15      5.69 o
   8   6   0      516.30      471.14     16.54 o
   9   6   0      331.63      332.30     19.97 o
  10   6   0     2257.20     2354.91     46.84 o
  11   6   0       80.46       69.30     10.23 o
  12   6   0       49.87       63.05      8.65 o
  13   6   0       24.82       29.24      5.40 o
   1   7   0       70.75       68.51      8.02 o
   2   7   0      941.86      958.37     19.36 o
   3   7   0       89.78       89.89      9.25 o
   4   7   0      233.72      254.02     17.35 o
   5   7   0      369.43      387.86     21.40 o
   6   7   0       26.99       24.55      8.52 o
   7   7   0       20.65       22.28      5.71 o
   8   7   0       88.61       80.03      8.80 o
   9   7   0      593.08      599.39     22.27 o
  10   7   0       87.59      103.56     12.31 o
  11   7   0       85.25       87.16     11.42 o
  12   7   0        9.80       10.91      7.68 o
   0   8   0    12422.01    12808.93    821.77 o
   1   8   0     5632.55     5704.13     65.34 o
   2   8   0      784.83      818.85     57.62 o
   3   8   0      127.48      141.11     15.10 o
   4   8   0       16.46       13.15      8.68 o
   5   8   0        4.12       -6.51      7.93 o
   6   8   0       20.78       23.58      5.43 o
   7   8   0       73.48       76.20      7.75 o
   8   8   0      204.99      191.55     11.53 o
   9   8   0      254.24      252.39     13.47 o
  10   8   0      722.44      831.61     26.32 o
  11   8   0       40.23       37.78      9.34 o
  12   8   0       17.55       19.49      5.46 o
   1   9   0     2644.94     2732.95     45.61 o
   2   9   0      189.72      167.18     16.28 o
   3   9   0      255.47      264.48     25.55 o
   4   9   0       36.09       40.84      7.86 o
   5   9   0        1.10       -9.89      6.59 o
   6   9   0      150.04      166.59     10.66 o
   7   9   0       69.39       74.73     10.20 o
   8   9   0      611.54      633.25     18.66 o
   9   9   0       50.19       49.97      8.24 o
  10   9   0     1282.50     1370.40     34.67 o
  11   9   0      504.79      519.41     32.41 o
   0  10   0     1867.77     1938.52     54.45 o
   1  10   0      688.61      719.86     22.63 o
   2  10   0       43.62       35.60      7.66 o
   3  10   0      284.90      317.78     12.46 o
   4  10   0      230.68      227.20     10.42 o
   5  10   0      417.22      493.99     22.08 o
   6  10   0        9.10        3.77      6.62 o
   7  10   0       50.99       53.15      8.14 o
   8  10   0      292.31      309.69     15.38 o
   9  10   0       96.54       97.75      9.86 o
  10  10   0     1075.72     1103.89     29.85 o
  11  10   0       70.40       76.57      8.32 o
   1  11   0       37.95       36.92      8.38 o
   2  11   0      130.69      129.41     11.33 o
   3  11   0       11.44        2.96     11.02 o
   4  11   0      166.52      168.55     12.73 o
   5  11   0        3.95        0.61      8.50 o
   6  11   0        4.65        6.13      6.86 o
   7  11   0       51.56       57.73      8.46 o
   8  11   0       12.71       -2.12      7.47 o
   9  11   0      261.92      273.21     12.87 o
  10  11   0      107.18      114.09     10.97 o
   0  12   0      184.74      196.48     27.66 o
   1  12   0      687.70      776.04     29.15 o
   2  12   0       66.13       71.59     11.92 o
   3  12   0      100.01      118.99     16.12 o
   4  12   0        6.00       16.03     17.99 o
   5  12   0       43.07       36.16      9.36 o
   6  12   0       96.50       84.51     10.40 o
   7  12   0       97.11      104.23      9.78 o
   8  12   0      168.14      159.38     12.09 o
   9  12   0       39.55       50.75      7.36 o
   1  13   0      400.38      446.19     23.03 o
   2  13   0       60.30       80.51     11.53 o
   3  13   0      193.73      227.31     25.44 o
   4  13   0       41.20       50.94     17.20 o
   5  13   0        0.49        2.31      8.28 o
   6  13   0       58.94       50.70     10.12 o
   7  13   0       27.23       32.87      9.53 o
   8  13   0      121.08      104.31     10.04 o
   0  14   0      939.47      995.98     38.75 o
   1  14   0       56.59       42.34      8.55 o
   2  14   0       31.96       19.20      6.52 o
   3  14   0      161.48      166.86     21.31 o
   4  14   0       26.22       31.85      9.15 o
   5  14   0       56.81       60.76     10.64 o
   6  14   0       23.46       19.97      7.18 o
   7  14   0       95.95       76.82     11.76 o
   1  15   0       51.34       52.32      5.99 o
   2  15   0        8.84       10.64      7.42 o
   3  15   0       15.03        9.53      8.61 o
   4  15   0       15.20       16.04      4.79 o
   5  15   0       29.14       21.37     14.69 o
   0  16   0       18.36        1.09      5.03 o
   1  16   0       69.58       64.35      7.47 o
   2  16   0        7.96        9.72      7.50 o
   3  16   0       50.63       47.23     10.90 o
 -14   0   1       16.51       24.56      6.05 o
 -13   0   1        0.06        9.77     13.67 o
 -12   0   1      351.85      367.45     39.71 o
 -11   0   1        4.02        6.88     12.72 o
 -10   0   1      559.61      566.13     57.17 o
  -9   0   1       43.42       31.57     15.65 o
  -8   0   1      229.02      222.26     39.59 o
  -7   0   1       44.93       74.98     12.67 o
  -6   0   1        0.45       -7.58     13.97 o
  -5   0   1     1655.73     1701.75     30.82 o
  -4   0   1       15.60       19.08      3.71 o
  -3   0   1      376.63      295.94     11.71 o
  -2   0   1       12.33       12.69      2.53 o
  -1   0   1      286.86      261.94     13.20 o
   0   0   1     3972.96     3533.73     34.86 o
   1   0   1       69.05       73.86      5.02 o
   2   0   1     9691.97     9340.70     73.41 o
   3   0   1        0.32        0.27      4.44 o
   4   0   1       45.98       54.17      7.74 o
   5   0   1      349.22      405.08     18.80 o
   6   0   1      166.31      181.64     14.57 o
   7   0   1      426.83      440.37     28.86 o
   8   0   1        1.53        8.00     10.69 o
   9   0   1      404.65      380.13     22.29 o
  10   0   1        0.92        8.75     13.86 o
  11   0   1       13.19       46.25     15.91 o
  12   0   1        8.11        1.29     11.14 o
  13   0   1        0.73        8.27     12.75 o
  14   0   1        5.06       -0.32      5.40 o
 -14   1   1       37.22       40.05      5.70 o
 -13   1   1        5.33       14.53      9.01 o
 -12   1   1      136.26      129.17     18.48 o
 -11   1   1       45.44       46.37     10.70 o
 -10   1   1       48.81       40.37     10.72 o
  -9   1   1      836.32      826.40     28.60 o
  -8   1   1      125.05      170.42     24.47 o
  -7   1   1       21.29       21.14      7.40 o
  -6   1   1      502.17      595.67     17.95 o
  -5   1   1       29.72       22.10      4.28 o
  -4   1   1      107.12      112.51      4.75 o
  -3   1   1      164.16      126.73      5.87 o
  -2   1   1       55.06       46.26      3.21 o
  -1   1   1     2865.24     2588.96     16.43 o
   0   1   1      931.16      912.91      9.30 o
   1   1   1      138.79      119.45      4.12 o
   2   1   1     4545.96     4298.82     37.03 o
   3   1   1       40.31       33.57      4.78 o
   4   1   1     1825.17     2074.93     27.17 o
   5   1   1      731.06      866.98     17.48 o
   6   1   1      221.67      252.77     16.63 o
   7   1   1      215.21      208.16     17.19 o
   8   1   1      501.49      580.96     44.94 o
   9   1   1     6048.29     6138.92     69.69 o
  10   1   1     1121.78     1176.88     33.46 o
  11   1   1      190.24      186.40     17.02 o
  12   1   1       74.82       65.97     10.02 o
  13   1   1        6.73        2.73      8.70 o
  14   1   1      142.81      152.30      8.67 o
 -14   2   1      213.09      257.79     14.18 o
 -13   2   1       17.35       16.87      9.20 o
 -12   2   1       32.23       35.08     13.83 o
 -11   2   1       62.45       61.41      9.30 o
 -10   2   1      140.64      118.70     11.21 o
  -9   2   1     6659.82     6752.04     94.80 o
  -8   2   1       20.17        4.91     12.27 o
  -7   2   1       43.55       49.72      9.68 o
  -6   2   1      155.66      201.26      9.75 o
  -5   2   1      176.36      211.92     11.53 o
  -4   2   1      550.75      536.84     18.94 o
  -3   2   1        4.34        2.68      3.90 o
  -2   2   1       12.24       14.89      2.56 o
  -1   2   1     1772.28     1655.77     13.94 o
   0   2   1      312.26      292.26      5.99 o
   1   2   1     1116.17      962.86     14.81 o
   2   2   1      556.52      497.20     10.12 o
   3   2   1        3.24        4.11      3.83 o
   4   2   1      350.76      364.57     11.79 o
   5   2   1       55.69       58.00      5.45 o
   6   2   1      174.12      187.21     14.55 o
   7   2   1       33.09       25.31      8.96 o
   8   2   1      261.81      270.54     20.74 o
   9   2   1       48.42       44.59     15.34 o
  10   2   1      302.32      290.25     18.20 o
  11   2   1       94.52       85.00     12.93 o
  12   2   1      255.49      262.75     16.18 o
  13   2   1        1.42        4.45      5.48 o
 -14   3   1       32.30       38.33      6.69 o
 -13   3   1       22.40       30.62      8.24 o
 -12   3   1      102.39      133.94     19.13 o
 -11   3   1        9.78        1.19      7.88 o
 -10   3   1       87.71       69.05     10.55 o
  -9   3   1      662.14      661.91     21.90 o
  -8   3   1       39.86       22.24     14.34 o
  -7   3   1       45.36       61.49     11.02 o
  -6   3   1       53.17       47.97      6.43 o
  -5   3   1      274.39      263.73     13.45 o
  -4   3   1      270.17      284.71     12.44 o
  -3   3   1       55.34       42.89      3.91 o
  -2   3   1     1293.31     1254.45     21.60 o
  -1   3   1      813.27      763.19      9.63 o
   0   3   1     2124.53     1979.43     22.67 o
   1   3   1     1034.17      966.92     13.64 o
   2   3   1     1851.24     1794.63     34.42 o
   3   3   1      137.93      143.49      8.08 o
   4   3   1      447.38      507.55     15.82 o
   5   3   1        5.48        3.98      6.61 o
   6   3   1      137.80      131.63     12.97 o
   7   3   1       32.53       31.80      7.61 o
   8   3   1       18.70        3.05      7.23 o
   9   3   1     3298.37     3387.32     66.81 o
  10   3   1      173.76      169.74     17.67 o
  11   3   1        4.32       -1.29      8.61 o
  12   3   1      102.93      110.99     10.18 o
  13   3   1       19.50       16.33      6.73 o
 -13   4   1       21.00       11.23      6.68 o
 -12   4   1      141.82      178.67     14.03 o
 -11   4   1       13.29        7.11      8.07 o
 -10   4   1     1169.66     1214.88     38.57 o
  -9   4   1       46.99       45.32      8.99 o
  -8   4   1      184.18      174.60     13.41 o
  -7   4   1        8.09       16.87      6.61 o
  -6   4   1      386.01      434.44     16.23 o
  -5   4   1      708.76      695.66     22.07 o
  -4   4   1      548.36      577.63     18.77 o
  -3   4   1       44.72       48.43      4.84 o
  -2   4   1     3615.54     3447.88     28.65 o
  -1   4   1    25970.08    24941.92    115.48 o
   0   4   1     1299.29     1188.50     14.68 o
   1   4   1    12509.00    12385.75     54.87 o
   2   4   1     1826.31     1732.69     22.64 o
   3   4   1       40.52       31.88      4.68 o
   4   4   1       79.64       74.97      7.65 o
   5   4   1      555.45      594.61     26.51 o
   6   4   1       57.75       57.47      9.69 o
   7   4   1      116.31      109.39     11.24 o
   8   4   1      159.36      163.49     12.18 o
   9   4   1      736.94      743.15     25.73 o
  10   4   1       27.14       34.84     10.56 o
  11   4   1       40.38       35.76      9.52 o
  12   4   1       80.77       81.27     10.39 o
  13   4   1       19.12       18.54      5.54 o
 -13   5   1       18.60       25.25      6.69 o
 -12   5   1       11.04       10.28      7.34 o
 -11   5   1      428.01      449.06     23.19 o
 -10   5   1      157.02      153.32     18.51 o
  -9   5   1      485.34      549.78     24.64 o
  -8   5   1       67.52       57.19      6.99 o
  -7   5   1        0.69       -3.60      8.56 o
  -6   5   1      960.49     1081.61     26.62 o
  -5   5   1      211.03      227.10     14.15 o
  -4   5   1      272.88      278.56     14.56 o
  -3   5   1      122.67      119.66      7.47 o
  -2   5   1     1683.68     1609.76     22.64 o
  -1   5   1      797.32      818.76     15.42 o
   0   5   1      117.62       97.37      6.28 o
   1   5   1     1252.71     1174.98     17.74 o
   2   5   1      646.56      638.23     16.49 o
   3   5   1       50.24       43.81      6.67 o
   4   5   1     1114.65     1122.93     33.13 o
   5   5   1      680.82      654.18     24.17 o
   6   5   1      148.52      147.04     13.55 o
   7   5   1      132.00      129.74     13.92 o
   8   5   1     1566.23     1596.49     30.53 o
   9   5   1     2247.21     2424.48     49.50 o
  10   5   1     1596.39     1710.62     63.66 o
  11   5   1      309.55      302.49     19.42 o
  12   5   1      149.94      152.22     10.95 o
  13   5   1      145.21      164.48     18.51 o
 -13   6   1       46.22       54.92      6.78 o
 -12   6   1       19.51       14.66      7.80 o
 -11   6   1       36.45       32.03     10.06 o
 -10   6   1      549.27      548.72     25.63 o
  -9   6   1     2085.99     2180.20     41.17 o
  -8   6   1       42.74       40.81      6.89 o
  -7   6   1       57.88       57.51      7.51 o
  -6   6   1      171.97      171.90     15.47 o
  -5   6   1      225.72      216.65     17.20 o
  -4   6   1      267.33      299.32     16.37 o
  -3   6   1       83.21       85.65      7.82 o
  -2   6   1       14.26       18.06      5.11 o
  -1   6   1     1915.23     1866.48     30.71 o
   0   6   1      287.64      282.56     13.14 o
   1   6   1      113.61      116.68      7.28 o
   2   6   1      247.02      264.89     10.83 o
   3   6   1       39.05       37.03      6.65 o
   4   6   1      159.75      156.67     13.10 o
   5   6   1        4.97        5.80      6.61 o
   6   6   1       11.49       13.60      8.32 o
   7   6   1       18.65       15.02      5.81 o
   8   6   1      221.58      218.93     13.29 o
   9   6   1      224.33      211.54     15.82 o
  10   6   1      142.03      136.26     15.40 o
  11   6   1       47.82       43.22      8.87 o
  12   6   1      157.47      158.43     11.81 o
  13   6   1       10.21       13.69      5.36 o
 -12   7   1       15.94       13.40      6.15 o
 -11   7   1       16.35       10.06      8.17 o
 -10   7   1       73.41       80.10     11.26 o
  -9   7   1      106.49       99.04     10.27 o
  -8   7   1        9.44        9.81      6.33 o
  -7   7   1       42.90       38.48      6.23 o
  -6   7   1      109.68       80.15     13.09 o
  -5   7   1      315.62      302.55     18.81 o
  -4   7   1      272.13      292.38     17.88 o
  -3   7   1       39.84       45.15      9.15 o
  -2   7   1       75.10       65.05      8.25 o
  -1   7   1     3633.55     3663.55     50.33 o
   0   7   1     1880.28     1831.67     40.91 o
   1   7   1      478.55      515.22     15.11 o
   2   7   1       29.03       36.79      6.17 o
   3   7   1      152.56      158.18     11.72 o
   4   7   1      180.09      166.96     14.87 o
   5   7   1       92.53       82.74     12.07 o
   6   7   1        6.34        0.95      7.57 o
   7   7   1       29.40       21.05      6.54 o
   8   7   1      211.20      222.15     14.70 o
   9   7   1      579.68      605.40     21.93 o
  10   7   1      102.19      101.34     11.98 o
  11   7   1       39.02       35.71      8.37 o
  12   7   1       66.48       55.23      7.68 o
 -12   8   1        7.29        1.17      4.99 o
 -11   8   1       76.27       74.60     10.30 o
 -10   8   1     1508.00     1621.16     35.81 o
  -9   8   1      673.35      705.65     22.04 o
  -8   8   1       17.01       14.69      6.39 o
  -7   8   1       25.88       17.86      5.91 o
  -6   8   1      323.08      360.74     12.58 o
  -5   8   1       69.51       51.29     16.77 o
  -4   8   1      238.29      263.91     21.36 o
  -3   8   1      377.13      359.03     21.30 o
  -2   8   1     2270.39     2242.17     39.21 o
  -1   8   1    10078.84    10441.32    119.18 o
   0   8   1       75.96       79.82      8.27 o
   1   8   1     5819.09     5937.41     67.73 o
   2   8   1       27.19       32.60      8.79 o
   3   8   1       12.10       10.63      9.11 o
   4   8   1       43.02       40.14     10.66 o
   5   8   1      501.25      492.04     23.91 o
   6   8   1      106.48      114.05      8.14 o
   7   8   1       22.62       15.91      6.35 o
   8   8   1      432.13      459.13     17.42 o
   9   8   1      530.12      576.15     21.47 o
  10   8   1       12.26       17.98      7.99 o
  11   8   1       38.28       42.16      8.58 o
  12   8   1       77.06       73.80      6.40 o
 -11   9   1      498.32      546.01     18.95 o
 -10   9   1       72.01       77.30      9.03 o
  -9   9   1      306.47      332.79     17.57 o
  -8   9   1       15.59        8.56      7.19 o
  -7   9   1       35.01       39.35      7.47 o
  -6   9   1      262.45      286.55     12.86 o
  -5   9   1      234.16      235.31     11.43 o
  -4   9   1      414.43      408.48     14.86 o
  -3   9   1      170.76      155.44     14.50 o
  -2   9   1       99.17       91.60     10.72 o
  -1   9   1      117.37      108.80     11.01 o
   0   9   1      237.11      259.60     15.07 o
   1   9   1      657.49      661.20     24.83 o
   2   9   1       39.33       42.86     12.69 o
   3   9   1       75.36       86.35     14.58 o
   4   9   1      309.22      329.07     16.49 o
   5   9   1      130.63      119.84      9.87 o
   6   9   1      112.26      115.40     10.02 o
   7   9   1       30.45       24.17      7.08 o
   8   9   1     1126.84     1182.51     26.84 o
   9   9   1       37.84       39.43      8.46 o
  10   9   1      588.12      620.41     23.23 o
  11   9   1      121.26      103.09      7.94 o
 -11  10   1       37.98       38.39      5.92 o
 -10  10   1      302.69      299.88     13.17 o
  -9  10   1      142.99      147.50     12.04 o
  -8  10   1       47.12       29.87      7.56 o
  -7  10   1       25.72       28.51      7.80 o
  -6  10   1       51.44       53.03      8.50 o
  -5  10   1        7.88       15.57     11.10 o
  -4  10   1       41.24       51.00      7.54 o
  -3  10   1      133.31      119.04      8.91 o
  -2  10   1       42.33       43.25      7.46 o
  -1  10   1     1043.99     1084.22     26.28 o
   0  10   1       66.89       68.08     11.34 o
   1  10   1       71.76       71.23      9.41 o
   2  10   1        8.46       18.54      9.68 o
   3  10   1      111.21      119.32     10.16 o
   4  10   1       11.10       13.07     12.53 o
   5  10   1      161.16      165.50     12.88 o
   6  10   1       15.67       13.20      7.39 o
   7  10   1       15.52       10.80      6.09 o
   8  10   1       89.04       95.72     10.27 o
   9  10   1      542.68      545.44     18.24 o
  10  10   1        0.64       -9.17      6.14 o
  11  10   1       55.71       53.40      7.10 o
 -10  11   1        0.77        5.79      5.03 o
  -9  11   1       12.49       12.53      5.98 o
  -8  11   1        6.06       -2.38      6.73 o
  -7  11   1       38.47       47.17      8.76 o
  -6  11   1       66.98       63.47      9.49 o
  -5  11   1       13.90       21.85     10.70 o
  -4  11   1       52.58       44.65     13.23 o
  -3  11   1       68.71       57.04     10.53 o
  -2  11   1      607.42      632.29     21.02 o
  -1  11   1     2375.44     2615.81     46.21 o
   0  11   1      777.33      842.47     24.45 o
   1  11   1       64.93       43.41     14.49 o
   2  11   1       15.85       22.18     18.51 o
   3  11   1      132.75      122.41     16.21 o
   4  11   1      398.44      443.51     19.22 o
   5  11   1        9.62       20.93      7.10 o
   6  11   1       44.20       50.81      7.61 o
   7  11   1       70.48       58.77      9.17 o
   8  11   1      221.24      235.40     13.59 o
   9  11   1      202.20      201.60     14.19 o
  10  11   1      205.04      213.23     24.35 o
  -9  12   1     1108.69     1138.80     22.18 o
  -8  12   1       32.08       41.06     11.63 o
  -7  12   1       26.50       32.99      8.12 o
  -6  12   1       73.98       77.63     13.15 o
  -5  12   1        2.62       21.26     24.57 o
  -4  12   1       20.96        8.66     14.09 o
  -3  12   1      168.08      166.96     15.10 o
  -2  12   1     1097.39     1199.17     36.96 o
  -1  12   1     1617.41     1872.94     44.34 o
   0  12   1       61.37       68.40     11.68 o
   1  12   1      938.55     1019.41     38.81 o
   2  12   1       68.15       16.91     28.54 o
   3  12   1       12.63       22.96     14.12 o
   4  12   1       13.20        3.98      8.56 o
   5  12   1      102.24       93.80     11.67 o
   6  12   1      106.60      111.08     12.61 o
   7  12   1       38.35       44.47      8.69 o
   8  12   1      218.58      219.15     13.35 o
   9  12   1      171.29      194.89     27.10 o
  -8  13   1       26.06       33.49      7.85 o
  -7  13   1       64.05       64.15      9.01 o
  -6  13   1       19.86       22.74      8.63 o
  -5  13   1       31.15       52.61     11.33 o
  -4  13   1      328.62      365.28     29.53 o
  -3  13   1       51.71       65.55     11.25 o
  -2  13   1      219.41      222.70     16.65 o
  -1  13   1      135.59      153.97     11.29 o
   0  13   1      274.93      283.35     18.75 o
   1  13   1      135.98      145.40     18.83 o
   2  13   1        6.41        8.21     13.87 o
   3  13   1       57.98       56.89     16.76 o
   4  13   1       27.28       13.97     14.22 o
   5  13   1       40.64       33.95      7.35 o
   6  13   1       79.39       80.15     13.14 o
   7  13   1       27.63       24.42     11.54 o
   8  13   1      264.61      240.44     20.62 o
  -7  14   1        2.05       -9.20      8.79 o
  -6  14   1       52.12       55.76      8.93 o
  -5  14   1       17.01        1.43     11.83 o
  -4  14   1       17.63       33.75     13.00 o
  -3  14   1      139.40      150.89     11.53 o
  -2  14   1       65.26       57.83     11.64 o
  -1  14   1      431.84      447.15     20.09 o
   0  14   1      208.56      218.18     13.47 o
   1  14   1       16.80       20.09      8.04 o
   2  14   1       18.88        2.76      8.50 o
   3  14   1       62.48       58.72     13.72 o
   4  14   1        6.63       -5.48     14.59 o
   5  14   1      120.96      103.06     15.23 o
   6  14   1        4.57       10.52     12.62 o
   7  14   1       11.34        3.36     14.09 o
  -6  15   1       65.03       57.72      9.31 o
  -5  15   1        5.77       22.19      7.93 o
  -4  15   1       11.16       10.35     13.44 o
  -3  15   1       74.47       63.20     10.72 o
  -2  15   1      444.50      432.07     16.68 o
  -1  15   1      656.07      720.59     27.34 o
   0  15   1      199.27      206.95     11.24 o
   1  15   1        6.91       -5.93      5.77 o
   2  15   1       29.71       21.64      6.83 o
   3  15   1       94.09       86.81      7.81 o
   4  15   1       67.77       72.70      9.16 o
   5  15   1        0.55       -1.92      4.97 o
  -3  16   1       98.12      101.98     10.27 o
  -2  16   1      526.20      479.39     32.53 o
  -1  16   1      254.27      209.32     10.99 o
   0  16   1        6.77      -12.84     10.27 o
   1  16   1       64.83       52.83      7.66 o
   2  16   1        9.56        3.25      5.51 o
   3  16   1        9.95       10.46      5.81 o
 -14   0   2        4.50        6.08      9.03 o
 -13   0   2       18.32       28.84     17.45 o
 -12   0   2       60.56       47.62     17.16 o
 -11   0   2        1.95      -12.32     22.72 o
 -10   0   2        7.01       -2.03     13.45 o
  -9   0   2       81.49       92.97     16.81 o
  -8   0   2       87.38       63.87     25.12 o
  -7   0   2        0.42       -4.57     16.66 o
  -6   0   2       91.18       84.25     21.21 o
  -5   0   2     3554.48     3492.30    124.04 o
  -4   0   2      783.64      761.22     16.76 o
  -3   0   2      174.02      145.89      8.54 o
  -2   0   2      135.11      114.86      6.07 o
  -1   0   2      261.48      211.04     21.61 o
   0   0   2      393.26      307.80     15.90 o
   1   0   2     1837.84     1784.04     19.13 o
   2   0   2      169.40      152.81      8.64 o
   3   0   2      824.47      839.02     22.12 o
   4   0   2        0.52        4.18      4.97 o
   5   0   2       28.73       34.26     10.30 o
   6   0   2     2290.82     2583.34     64.39 o
   7   0   2       76.54       74.21     13.67 o
   8   0   2     7184.34     7659.37    182.33 o
   9   0   2        9.16      -18.54     15.65 o
  10   0   2     1079.48     1116.83     54.09 o
  11   0   2       19.98       20.08     14.88 o
  12   0   2        1.55       21.09     12.00 o
  13   0   2      210.92      268.56     19.70 o
 -14   1   2       25.58       21.29      5.39 o
 -13   1   2       22.62       33.93     10.68 o
 -12   1   2       22.95       25.40      8.75 o
 -11   1   2      670.00      770.58     29.60 o
 -10   1   2       69.01       56.17     12.40 o
  -9   1   2      276.51      246.98     17.79 o
  -8   1   2       52.94       29.78     16.10 o
  -7   1   2     1559.34     1799.67     63.29 o
  -6   1   2       26.99       17.26      7.00 o
  -5   1   2     4661.80     4920.13     37.07 o
  -4   1   2     1093.75     1074.64     16.65 o
  -3   1   2      222.58      205.14      5.91 o
  -2   1   2     3301.60     2826.92     47.45 o
  -1   1   2    22845.97    21474.89    138.09 o
   0   1   2     3841.03     3506.06     48.60 o
   1   1   2     1790.98     1528.68     29.19 o
   2   1   2      258.29      226.98      6.43 o
   3   1   2      692.12      652.35     15.57 o
   4   1   2     1734.42     1878.39     24.38 o
   5   1   2      770.26      988.14     18.16 o
   6   1   2     1533.97     1780.32     28.50 o
   7   1   2      108.27      101.02     12.41 o
   8   1   2     2243.93     2386.08     55.80 o
   9   1   2      816.44      797.16     26.56 o
  10   1   2     1738.72     1887.05     60.09 o
  11   1   2      105.75      108.77     13.50 o
  12   1   2       10.35       13.14     11.43 o
  13   1   2       37.35       53.23      8.13 o
 -14   2   2       86.98      116.13     10.96 o
 -13   2   2        0.24      -10.66      7.11 o
 -12   2   2       33.69       25.09     10.16 o
 -11   2   2      264.51      284.50     19.24 o
 -10   2   2       52.83       40.77      9.05 o
  -9   2   2      459.64      446.38     23.75 o
  -8   2   2       19.37       12.35     13.97 o
  -7   2   2      712.80      794.92     43.49 o
  -6   2   2      267.52      261.53     10.75 o
  -5   2   2      339.88      367.69     11.98 o
  -4   2   2     2321.84     2393.92     32.84 o
  -3   2   2      160.12      136.49      6.27 o
  -2   2   2      742.00      647.41     11.37 o
  -1   2   2       36.59       34.85      3.20 o
   0   2   2     1224.60     1144.78     14.20 o
   1   2   2      963.73      876.69     14.21 o
   2   2   2      526.34      470.31     11.46 o
   3   2   2      457.42      437.95     12.56 o
   4   2   2      412.75      456.32     12.74 o
   5   2   2       75.81       80.94      7.01 o
   6   2   2      112.88      114.14     12.10 o
   7   2   2      355.23      334.21     20.44 o
   8   2   2      453.30      492.91     31.88 o
   9   2   2      910.75      863.73     25.61 o
  10   2   2      457.52      531.79     48.29 o
  11   2   2        9.47       15.07      8.91 o
  12   2   2      141.56      147.48     11.46 o
  13   2   2        1.32       -3.68      4.59 o
 -14   3   2       10.35       17.05      8.38 o
 -13   3   2       25.32       19.91      5.90 o
 -12   3   2       39.47       42.96     10.63 o
 -11   3   2      385.32      418.48     26.67 o
 -10   3   2      102.96       92.27     11.66 o
  -9   3   2      196.75      172.37     13.71 o
  -8   3   2       40.50       11.02     14.93 o
  -7   3   2     1630.74     1757.38     63.69 o
  -6   3   2      306.13      357.16     16.99 o
  -5   3   2     6087.06     6699.97     51.93 o
  -4   3   2     3758.24     3907.39     36.33 o
  -3   3   2      104.94       91.56      6.04 o
  -2   3   2      181.59      216.91      5.84 o
  -1   3   2    54402.47    50984.84     98.08 o
   0   3   2    14277.35    13925.88     83.14 o
   1   3   2     2326.08     2228.62     29.06 o
   2   3   2      308.47      283.69      9.01 o
   3   3   2     1738.24     1730.56     21.83 o
   4   3   2     1178.87     1138.64     22.54 o
   5   3   2       18.93       14.62      5.36 o
   6   3   2     2137.48     2339.65     47.39 o
   7   3   2      300.29      337.71     24.95 o
   8   3   2     2101.32     2196.53     47.48 o
   9   3   2      616.21      584.72     25.28 o
  10   3   2     2376.91     2537.38     56.41 o
  11   3   2       48.93       55.04     10.88 o
  12   3   2        8.59        1.15     10.13 o
  13   3   2       48.52       60.50      8.06 o
 -13   4   2       20.74       30.70      7.53 o
 -12   4   2       21.72       23.57      7.09 o
 -11   4   2       58.03       59.09     12.94 o
 -10   4   2      114.83      100.69     14.03 o
  -9   4   2       23.01       13.31      8.36 o
  -8   4   2       89.75       87.04      9.80 o
  -7   4   2        0.95       -1.33     10.99 o
  -6   4   2      131.57      125.98     11.93 o
  -5   4   2     1168.62     1327.07     25.20 o
  -4   4   2      867.42      913.83     19.57 o
  -3   4   2      337.45      306.01     17.66 o
  -2   4   2      591.82      551.37     10.25 o
  -1   4   2     1228.96     1171.25     16.74 o
   0   4   2     1027.81     1007.88     15.95 o
   1   4   2     1893.56     1803.20     23.18 o
   2   4   2      142.14      131.91      7.95 o
   3   4   2      211.24      186.37      9.08 o
   4   4   2       42.97       45.19      7.21 o
   5   4   2      364.15      382.94     22.19 o
   6   4   2      944.75     1022.20     32.03 o
   7   4   2      275.38      275.53     32.64 o
   8   4   2     2997.24     3036.94     38.68 o
   9   4   2      401.89      392.39     22.60 o
  10   4   2      484.97      506.88     25.57 o
  11   4   2      119.46      116.19     11.50 o
  12   4   2       33.62       26.98      7.57 o
  13   4   2      111.86      133.84      8.05 o
 -13   5   2       12.75       20.76      6.45 o
 -12   5   2       51.42       49.95      7.43 o
 -11   5   2       75.52       85.84     11.12 o
 -10   5   2      174.81      182.50     17.50 o
  -9   5   2      117.29      105.77     12.23 o
  -8   5   2       67.02       68.14      8.21 o
  -7   5   2      141.68      145.49     17.81 o
  -6   5   2      147.41      153.04     14.14 o
  -5   5   2      980.76     1133.32     25.15 o
  -4   5   2      782.89      820.22     20.38 o
  -3   5   2      119.47      120.86      9.79 o
  -2   5   2     4740.03     4636.51     37.99 o
  -1   5   2     2438.61     2596.95     32.89 o
   0   5   2      252.34      213.53      9.11 o
   1   5   2        1.62        3.82      4.40 o
   2   5   2      246.98      220.61     10.54 o
   3   5   2       45.57       42.42      6.06 o
   4   5   2       19.49       20.39      6.45 o
   5   5   2     1316.38     1295.07     89.21 o
   6   5   2       20.90       16.22      8.78 o
   7   5   2       22.21       20.48      8.19 o
   8   5   2      629.77      619.87     19.48 o
   9   5   2      705.81      714.95     27.90 o
  10   5   2       33.05       36.57     11.09 o
  11   5   2       49.84       45.90     12.82 o
  12   5   2       11.94       18.06      6.21 o
  13   5   2       30.46       28.51      5.33 o
 -13   6   2        2.73       -7.50     10.30 o
 -12   6   2       64.31       76.41      8.84 o
 -11   6   2       41.45       26.53      9.68 o
 -10   6   2      211.60      220.90     12.99 o
  -9   6   2       87.98       86.04     10.23 o
  -8   6   2       28.58       16.98      5.80 o
  -7   6   2      196.68      190.26      9.66 o
  -6   6   2      195.90      181.10     16.24 o
  -5   6   2       52.23       44.76     11.79 o
  -4   6   2     1366.38     1403.85     31.76 o
  -3   6   2        5.84       11.52      4.91 o
  -2   6   2      191.44      177.63      9.35 o
  -1   6   2      162.84      149.68      7.39 o
   0   6   2      637.10      627.93     16.35 o
   1   6   2      398.96      397.26     12.57 o
   2   6   2      157.34      152.48      9.89 o
   3   6   2      363.02      360.84     17.48 o
   4   6   2       41.80       42.55      7.80 o
   5   6   2        6.16       16.38      7.57 o
   6   6   2      246.44      248.32     18.37 o
   7   6   2       36.40       40.96      7.32 o
   8   6   2      172.71      185.80     14.66 o
   9   6   2      287.68      286.93     17.65 o
  10   6   2       79.58       83.95     13.20 o
  11   6   2       42.88       26.29      7.93 o
  12   6   2       96.09       94.68      8.03 o
 -12   7   2       11.35        9.71      5.14 o
 -11   7   2       76.61       82.86     11.45 o
 -10   7   2      125.70      117.16     11.61 o
  -9   7   2       15.82       14.74      8.21 o
  -8   7   2       47.64       48.61      8.11 o
  -7   7   2      407.90      420.19     13.55 o
  -6   7   2        7.84       11.98      8.57 o
  -5   7   2     1523.11     1687.63     44.80 o
  -4   7   2     2658.35     2849.52     44.31 o
  -3   7   2      214.41      241.03     13.61 o
  -2   7   2     1628.97     1647.72     29.04 o
  -1   7   2    21664.49    22108.52    107.37 o
   0   7   2     1898.99     1975.49     33.78 o
   1   7   2      378.65      382.01     14.37 o
   2   7   2       18.13       14.86      5.47 o
   3   7   2      674.29      678.28     23.01 o
   4   7   2       37.99       31.66      8.72 o
   5   7   2      541.66      514.63     25.83 o
   6   7   2      502.97      526.04     16.48 o
   7   7   2      187.86      195.48     10.84 o
   8   7   2      340.23      346.62     17.11 o
   9   7   2      395.30      427.59     18.72 o
  10   7   2      713.67      745.75     25.22 o
  11   7   2      283.15      304.46     14.77 o
  12   7   2       28.39       38.88      7.28 o
 -12   8   2       71.17       66.81      8.61 o
 -11   8   2      386.34      422.35     18.55 o
 -10   8   2      258.75      254.08     16.78 o
  -9   8   2       84.85       92.86     11.48 o
  -8   8   2       35.22       25.91      7.42 o
  -7   8   2        3.84        0.84      5.85 o
  -6   8   2      147.22      141.66      9.08 o
  -5   8   2        1.80        2.02      8.56 o
  -4   8   2      111.84      103.32     10.84 o
  -3   8   2      695.06      722.48     24.60 o
  -2   8   2      193.58      187.53     11.27 o
  -1   8   2      198.84      176.34     12.96 o
   0   8   2      432.72      459.46     17.38 o
   1   8   2      382.80      386.21     15.81 o
   2   8   2       31.54       27.11      8.58 o
   3   8   2       16.45       34.49      8.74 o
   4   8   2       11.94        5.12      8.85 o
   5   8   2      247.63      254.94     13.06 o
   6   8   2      350.01      353.48     12.85 o
   7   8   2       23.76       26.41      7.36 o
   8   8   2      149.03      150.56     11.07 o
   9   8   2      664.49      713.94     20.57 o
  10   8   2       36.73       31.10      8.26 o
  11   8   2      180.13      185.01     13.22 o
  12   8   2        9.50       16.06      4.58 o
 -11   9   2      138.63      130.60     10.32 o
 -10   9   2      306.64      319.11     15.36 o
  -9   9   2      237.82      236.73     17.99 o
  -8   9   2       40.03       32.71      7.28 o
  -7   9   2       42.54       35.15      7.99 o
  -6   9   2       76.68       89.86      9.77 o
  -5   9   2      168.56      193.60     11.56 o
  -4   9   2      297.16      320.21     13.60 o
  -3   9   2      380.62      388.93     20.82 o
  -2   9   2     1310.14     1342.30     31.72 o
  -1   9   2      359.27      377.54     17.67 o
   0   9   2       19.23       22.42      7.54 o
   1   9   2      109.64      108.49     12.14 o
   2   9   2       33.83       57.84     12.58 o
   3   9   2       96.20      105.29     16.90 o
   4   9   2       14.79        9.05      6.03 o
   5   9   2      991.66      957.46     21.54 o
   6   9   2      268.31      254.49     12.74 o
   7   9   2       80.74       75.07      8.38 o
   8   9   2      109.27      105.27      8.69 o
   9   9   2      152.14      160.78     10.41 o
  10   9   2      215.06      210.74     17.77 o
  11   9   2       72.63       64.19      7.99 o
 -11  10   2       13.98       15.82      8.37 o
 -10  10   2      222.16      228.92     11.77 o
  -9  10   2        5.52        4.25      7.11 o
  -8  10   2        0.66        2.07      6.46 o
  -7  10   2        3.90        8.75      6.75 o
  -6  10   2       22.73       20.67      7.13 o
  -5  10   2        3.68      -15.08     10.05 o
  -4  10   2      456.81      480.74     15.46 o
  -3  10   2       14.61       14.43      6.47 o
  -2  10   2      167.75      161.40     10.29 o
  -1  10   2       96.49       97.85      9.55 o
   0  10   2      121.69      124.72      9.82 o
   1  10   2      244.82      260.13     13.26 o
   2  10   2       11.44        3.52      6.83 o
   3  10   2      120.20      133.17     10.41 o
   4  10   2       29.99       33.61      7.37 o
   5  10   2       78.01       80.94      8.87 o
   6  10   2      159.75      160.00     11.77 o
   7  10   2       13.98       16.99      6.70 o
   8  10   2       96.04      102.07      8.18 o
   9  10   2       63.47       59.76      8.94 o
  10  10   2       57.18       60.45      9.60 o
  11  10   2       20.20       33.81     22.43 o
 -10  11   2       57.37       52.18      5.73 o
  -9  11   2       85.44       91.18      9.75 o
  -8  11   2        5.01      -10.60     11.92 o
  -7  11   2       45.81       46.64      8.34 o
  -6  11   2       73.50       71.77     10.69 o
  -5  11   2       24.63       23.03     10.20 o
  -4  11   2      472.74      527.21     23.67 o
  -3  11   2       95.23      109.95     13.56 o
  -2  11   2      578.14      606.75     18.71 o
  -1  11   2     3583.62     3904.21     57.04 o
   0  11   2      104.45      114.39     15.54 o
   1  11   2       77.94       79.99     12.96 o
   2  11   2        4.63       19.00     13.82 o
   3  11   2       57.96       52.19     13.89 o
   4  11   2       10.20       21.40     10.59 o
   5  11   2      233.83      224.68     14.14 o
   6  11   2       46.76       44.80      7.64 o
   7  11   2      123.88      113.60      9.04 o
   8  11   2        1.02       -6.04      6.73 o
   9  11   2       83.95       84.88     10.58 o
  10  11   2       98.47       91.59     25.79 o
  -9  12   2       82.06       82.92      8.83 o
  -8  12   2        0.57       11.21      6.39 o
  -7  12   2        6.39        5.47      7.09 o
  -6  12   2       50.91       66.14     11.05 o
  -5  12   2       41.87       49.32     15.54 o
  -4  12   2       40.79       44.20     10.13 o
  -3  12   2      151.91      160.68     15.02 o
  -2  12   2      123.15      119.27     13.88 o
  -1  12   2        5.62        5.35      9.66 o
   0  12   2      286.05      302.43     22.74 o
   1  12   2        2.85      -16.33     20.92 o
   2  12   2        7.98       14.48     16.33 o
   3  12   2       13.41       16.18     14.91 o
   4  12   2        1.68      -14.51     10.24 o
   5  12   2       80.18       67.83     11.00 o
   6  12   2      116.58      109.84     10.93 o
   7  12   2      213.24      239.34     16.41 o
   8  12   2       34.05       39.70      7.61 o
   9  12   2      333.78      338.11     54.51 o
  -8  13   2       21.21       15.22      9.51 o
  -7  13   2       77.96       82.99     10.52 o
  -6  13   2       15.95       13.38      9.35 o
  -5  13   2       23.26       16.45      9.96 o
  -4  13   2      151.43      142.25     16.80 o
  -3  13   2      125.34      125.26     13.58 o
  -2  13   2      168.55      172.35     15.15 o
  -1  13   2        2.93       10.14      7.48 o
   0  13   2      338.34      343.59     19.77 o
   1  13   2       42.15       27.28     20.89 o
   2  13   2       15.15       13.61     13.86 o
   3  13   2      125.05      125.94     22.07 o
   4  13   2        9.33       21.34      9.70 o
   5  13   2      376.01      379.93     21.25 o
   6  13   2      278.40      267.18     30.32 o
   7  13   2      145.82      150.24     11.53 o
   8  13   2       27.55       38.57      8.80 o
  -7  14   2       17.29       28.57     13.02 o
  -6  14   2        2.75        2.42      6.04 o
  -5  14   2        6.24       -4.81      6.96 o
  -4  14   2      128.15      158.02     15.69 o
  -3  14   2        1.25        0.09      7.25 o
  -2  14   2      153.74      157.22     12.71 o
  -1  14   2        2.36        4.22      5.75 o
   0  14   2       30.32       28.58      7.39 o
   1  14   2      121.95      139.84     14.60 o
   2  14   2       38.39       57.29     12.75 o
   3  14   2       56.44       32.09     27.91 o
   4  14   2        3.85       -1.31     13.24 o
   5  14   2       89.30       99.77     10.56 o
   6  14   2      122.27       98.50     12.60 o
   7  14   2        7.79       -9.59     18.14 o
  -5  15   2       18.34       14.74      5.34 o
  -4  15   2       13.97       13.34      6.06 o
  -3  15   2       33.40       20.74      5.96 o
  -2  15   2       34.75       28.97      7.35 o
  -1  15   2      189.39      202.46     11.66 o
   0  15   2      339.51      372.97     13.16 o
   1  15   2       23.73       20.73      6.78 o
   2  15   2       19.44       23.80      6.86 o
   3  15   2        3.63       14.44      5.60 o
   4  15   2        1.23       -0.84      6.92 o
   5  15   2       27.45       28.83      4.88 o
  -3  16   2        8.69        2.88      5.64 o
  -2  16   2      103.17       92.30     11.25 o
  -1  16   2        9.06       12.83      5.87 o
   0  16   2      155.59      129.74      9.67 o
   1  16   2        8.20       13.58     10.59 o
   2  16   2        3.81       -8.67      6.39 o
   3  16   2        6.04        0.83      5.34 o
 -14   0   3      166.39      184.84     12.94 o
 -13   0   3       34.95       39.85     22.36 o
 -12   0   3       27.39       15.84     11.13 o
 -11   0   3        4.11       -1.04     13.49 o
 -10   0   3      266.87      278.41     30.50 o
  -9   0   3        0.81      -11.57     12.37 o
  -8   0   3       53.01        5.61     20.18 o
  -7   0   3      198.19      155.92     30.97 o
  -6   0   3        0.83      -16.25     16.38 o
  -5   0   3       18.30       17.05      6.85 o
  -4   0   3      660.75      521.66     20.92 o
  -3   0   3      251.95      216.79     12.08 o
  -2   0   3    16512.15    14606.98    230.20 o
  -1   0   3        0.78        2.11      1.99 o
   0   0   3     1851.38     1766.24     23.74 o
   1   0   3      630.59      583.92     13.00 o
   2   0   3        0.54       -1.16      3.45 o
   3   0   3     1019.91     1100.98     24.70 o
   4   0   3       17.26       16.23      6.46 o
   5   0   3     1045.12     1177.44     33.19 o
   6   0   3        8.56       10.26      7.28 o
   7   0   3        6.15       -1.02     14.53 o
   8   0   3     1510.44     1387.16    230.04 o
   9   0   3        0.03      -11.50     19.72 o
  10   0   3      945.83     1043.35     91.79 o
  11   0   3      105.11      124.96     39.27 o
  12   0   3       17.74       56.70     26.80 o
  13   0   3       23.58       16.21      8.00 o
 -14   1   3      156.58      179.68     13.77 o
 -13   1   3       79.11      100.80      9.59 o
 -12   1   3       69.45       77.25     11.33 o
 -11   1   3      563.89      523.30     28.80 o
 -10   1   3     1371.75     1419.66     60.09 o
  -9   1   3        3.28       12.39      9.55 o
  -8   1   3      107.72       89.81     23.66 o
  -7   1   3      399.07      415.94     32.38 o
  -6   1   3     3956.92     4036.31     85.92 o
  -5   1   3     2194.90     2003.42     39.26 o
  -4   1   3      279.19      227.80      6.62 o
  -3   1   3     2250.94     2035.12     24.64 o
  -2   1   3     4908.06     4583.00     30.16 o
  -1   1   3     1918.93     1831.80     19.77 o
   0   1   3     4668.59     4547.38     29.93 o
   1   1   3      828.72      745.58     15.23 o
   2   1   3      467.95      448.62      8.10 o
   3   1   3       60.37       65.57      5.02 o
   4   1   3     1664.87     1892.32     24.86 o
   5   1   3      896.10     1024.43     20.87 o
   6   1   3       12.08       10.95      4.30 o
   7   1   3       48.67       30.33      7.94 o
   8   1   3        3.94        5.51     10.78 o
   9   1   3      671.08      690.65     25.44 o
  10   1   3      194.90      211.88     22.53 o
  11   1   3      251.51      263.28     18.24 o
  12   1   3       76.19       89.21     10.05 o
  13   1   3        0.38       -7.48      4.99 o
 -14   2   3      108.16      121.37     10.58 o
 -13   2   3       21.08       27.88      9.51 o
 -12   2   3       77.41       54.09     10.00 o
 -11   2   3       40.10       39.58     10.56 o
 -10   2   3      137.25      131.06     12.95 o
  -9   2   3        5.48        8.30      7.84 o
  -8   2   3      115.29      105.10     20.99 o
  -7   2   3      112.09      114.42     19.89 o
  -6   2   3      601.88      599.69     26.89 o
  -5   2   3      560.00      551.11     18.27 o
  -4   2   3       85.05       92.95      5.45 o
  -3   2   3     3910.99     3565.36     25.19 o
  -2   2   3      708.03      662.73     10.10 o
  -1   2   3     3540.69     3485.95     38.32 o
   0   2   3      898.37      869.19     16.08 o
   1   2   3      192.72      179.86      8.34 o
   2   2   3     2372.27     2067.96     26.51 o
   3   2   3      127.14       97.84      5.91 o
   4   2   3     6739.82     7494.83     61.89 o
   5   2   3      230.39      244.22     10.84 o
   6   2   3        7.98        6.42      4.58 o
   7   2   3      503.03      482.94     32.92 o
   8   2   3      424.00      412.09     19.97 o
   9   2   3     5726.20     5996.88     76.87 o
  10   2   3       69.53       73.37     17.12 o
  11   2   3      126.66      147.77     12.95 o
  12   2   3       99.88      108.66      9.57 o
  13   2   3        1.89        4.55      4.45 o
 -14   3   3       89.06       97.56      8.97 o
 -13   3   3      181.31      227.84     10.77 o
 -12   3   3        5.11        2.42      7.59 o
 -11   3   3      422.24      371.86     22.11 o
 -10   3   3      108.45      131.46     15.01 o
  -9   3   3        9.14       20.72      9.46 o
  -8   3   3       33.46       18.51     13.52 o
  -7   3   3        8.59       10.20     13.15 o
  -6   3   3      950.67      887.23     35.74 o
  -5   3   3     1935.72     2029.00     37.51 o
  -4   3   3      798.26      805.78     16.06 o
  -3   3   3      288.88      256.89      8.90 o
  -2   3   3      946.32      878.01     12.97 o
  -1   3   3       93.41      109.37      4.73 o
   0   3   3      179.12      185.49      7.36 o
   1   3   3      329.72      304.37      9.98 o
   2   3   3      795.68      767.69     15.61 o
   3   3   3      107.56       95.69      6.79 o
   4   3   3     1074.71     1113.13     20.59 o
   5   3   3      195.25      189.24     11.22 o
   6   3   3      137.85      123.36     15.23 o
   7   3   3      244.01      240.22     21.96 o
   8   3   3      268.39      266.98     16.08 o
   9   3   3       44.36       41.23     12.14 o
  10   3   3      166.27      194.45     20.94 o
  11   3   3       24.77       18.65      7.44 o
  12   3   3      109.55      117.04      9.45 o
  13   3   3        6.03        2.16      7.46 o
 -13   4   3      214.61      251.22     10.41 o
 -12   4   3       29.94       27.48      7.39 o
 -11   4   3      223.44      221.61     17.03 o
 -10   4   3      102.25       90.35     13.81 o
  -9   4   3        0.20      -11.39      7.59 o
  -8   4   3      158.50      176.73     11.29 o
  -7   4   3      231.35      252.33     21.39 o
  -6   4   3       29.21       17.81      7.70 o
  -5   4   3      273.31      274.35     15.94 o
  -4   4   3      523.92      506.56     15.55 o
  -3   4   3      355.52      378.75     10.28 o
  -2   4   3     3133.49     2947.82     24.33 o
  -1   4   3     3323.37     3211.85     25.07 o
   0   4   3      501.65      502.73      9.78 o
   1   4   3      485.38      470.66     13.17 o
   2   4   3       37.13       34.77      5.30 o
   3   4   3      170.78      151.41      8.38 o
   4   4   3      592.48      554.76     17.95 o
   5   4   3     1985.20     1969.66     43.22 o
   6   4   3      176.09      179.77     18.38 o
   7   4   3      763.19      814.72     38.74 o
   8   4   3     1595.96     1659.90     29.20 o
   9   4   3      822.27      837.34     28.26 o
  10   4   3      362.22      383.33     19.47 o
  11   4   3      111.85       97.84     10.59 o
  12   4   3       37.85       57.50      8.23 o
  13   4   3       12.83        5.20      9.84 o
 -13   5   3      118.24      141.06      8.52 o
 -12   5   3      115.74      130.47     10.26 o
 -11   5   3      257.25      254.33     19.97 o
 -10   5   3     2722.80     2652.90     93.87 o
  -9   5   3      166.68      142.92     14.03 o
  -8   5   3      273.90      255.91     12.76 o
  -7   5   3      433.08      476.79     30.07 o
  -6   5   3     1600.62     1674.06     62.64 o
  -5   5   3      504.88      501.26     22.38 o
  -4   5   3       27.23       20.89      7.16 o
  -3   5   3     1786.75     1666.25     20.82 o
  -2   5   3      833.89      824.86     12.25 o
  -1   5   3       50.70       38.11      5.16 o
   0   5   3     1117.31     1130.97     19.88 o
   1   5   3      252.52      242.24     11.97 o
   2   5   3      163.44      143.97      9.91 o
   3   5   3       11.21       11.51      5.19 o
   4   5   3      333.25      336.92     17.06 o
   5   5   3     1715.35     1765.78     78.18 o
   6   5   3        7.07       20.45     10.18 o
   7   5   3       23.44       14.15      9.96 o
   8   5   3      140.22      130.67     10.36 o
   9   5   3     1236.82     1319.38     41.54 o
  10   5   3       41.84       24.44      9.78 o
  11   5   3      230.57      231.69     16.82 o
  12   5   3       21.72       25.57      6.94 o
  13   5   3        4.68        9.62      4.52 o
 -13   6   3       35.94       33.45      4.81 o
 -12   6   3       56.64       49.81      6.82 o
 -11   6   3       91.11       73.00      9.12 o
 -10   6   3      171.62      153.85     12.46 o
  -9   6   3       12.26        8.65      7.46 o
  -8   6   3       66.61       65.37      8.59 o
  -7   6   3       26.05       31.13      6.36 o
  -6   6   3       39.57       29.99      9.79 o
  -5   6   3      558.11      583.63     25.47 o
  -4   6   3      262.62      275.67     17.28 o
  -3   6   3      296.55      283.88     11.55 o
  -2   6   3      259.48      269.83     10.11 o
  -1   6   3     1818.45     1836.01     25.29 o
   0   6   3       31.74       16.73      5.95 o
   1   6   3      225.48      220.65     13.77 o
   2   6   3      357.30      322.36     15.77 o
   3   6   3       84.16       75.10      9.76 o
   4   6   3     2122.32     2121.94     48.38 o
   5   6   3      187.20      189.20     19.33 o
   6   6   3       38.85       26.91     12.07 o
   7   6   3      399.57      412.77     16.68 o
   8   6   3     1052.12     1028.06     52.12 o
   9   6   3     1155.66     1265.41     35.57 o
  10   6   3      227.85      238.91     17.18 o
  11   6   3       90.46       84.96      9.73 o
  12   6   3        1.18        2.14      4.93 o
 -12   7   3        4.27        1.04      5.05 o
 -11   7   3      161.61      140.79     10.60 o
 -10   7   3       24.03       25.41      7.15 o
  -9   7   3        6.21       10.81      7.04 o
  -8   7   3       20.61       23.34      6.99 o
  -7   7   3       49.62       50.35      6.73 o
  -6   7   3      125.05      139.63      9.45 o
  -5   7   3      200.32      210.18     17.75 o
  -4   7   3      493.12      526.81     24.83 o
  -3   7   3      403.09      438.70     15.70 o
  -2   7   3     1219.20     1298.34     25.51 o
  -1   7   3     1072.42     1076.77     19.79 o
   0   7   3      770.36      796.62     20.64 o
   1   7   3      221.43      219.49     13.21 o
   2   7   3      230.91      234.81     12.51 o
   3   7   3       98.06       97.36     10.68 o
   4   7   3      126.43      133.07     14.27 o
   5   7   3      385.67      386.00     30.56 o
   6   7   3      429.61      422.28     16.13 o
   7   7   3       92.90       98.55      9.75 o
   8   7   3      592.52      591.75     23.42 o
   9   7   3       51.64       51.74      8.77 o
  10   7   3      132.09      122.31     13.82 o
  11   7   3       31.37       32.17      6.47 o
  12   7   3       69.73       69.69      6.62 o
 -12   8   3        2.95       -0.66      3.70 o
 -11   8   3       94.27       89.73     11.85 o
 -10   8   3      128.79      132.32     11.86 o
  -9   8   3        3.10       -6.07      6.95 o
  -8   8   3      190.23      191.21     11.40 o
  -7   8   3      118.55      137.55     10.61 o
  -6   8   3       51.06       55.06      7.55 o
  -5   8   3      413.62      431.46     15.45 o
  -4   8   3      241.06      266.48     16.50 o
  -3   8   3      890.73      942.59     24.64 o
  -2   8   3       61.82       57.39      8.34 o
  -1   8   3     1436.15     1456.03     27.20 o
   0   8   3       58.48       70.83      8.81 o
   1   8   3      103.32       92.67     10.66 o
   2   8   3       71.79       67.45     11.56 o
   3   8   3       48.51       31.73      9.12 o
   4   8   3       64.69       65.99     12.71 o
   5   8   3     1310.54     1411.07     25.76 o
   6   8   3      515.15      523.07     16.01 o
   7   8   3      833.33      862.20     27.93 o
   8   8   3     1057.86     1182.55     32.33 o
   9   8   3      554.14      629.22     21.67 o
  10   8   3       33.25       31.30      7.67 o
  11   8   3       77.06       89.47      7.83 o
 -11   9   3       41.03       34.65      5.45 o
 -10   9   3     1450.83     1484.65     53.14 o
  -9   9   3      289.05      291.09     16.29 o
  -8   9   3      258.30      272.42     13.70 o
  -7   9   3       54.79       64.23      8.79 o
  -6   9   3      207.65      215.03     14.74 o
  -5   9   3       71.07       78.71      7.80 o
  -4   9   3      130.05      145.17      8.94 o
  -3   9   3      850.88      892.77     30.24 o
  -2   9   3       53.09       48.23      9.19 o
  -1   9   3      470.60      451.13     19.25 o
   0   9   3       70.94       66.16      8.68 o
   1   9   3      151.69      148.28     13.38 o
   2   9   3        2.39       24.12     13.55 o
   3   9   3       51.76       31.46      8.18 o
   4   9   3       27.02       27.45      6.71 o
   5   9   3      358.81      356.47     13.67 o
   6   9   3       32.92       31.69      7.27 o
   7   9   3      200.25      180.29     11.35 o
   8   9   3      182.62      196.80     13.05 o
   9   9   3      355.32      392.54     15.58 o
  10   9   3       45.98       39.82      5.66 o
  11   9   3       80.57       73.58      6.42 o
 -11  10   3      120.06      107.56     15.87 o
 -10  10   3      148.34      158.87     10.49 o
  -9  10   3        4.15       10.13      6.43 o
  -8  10   3      114.00      109.92      9.77 o
  -7  10   3       44.15       39.72      8.66 o
  -6  10   3      130.42      142.45     13.10 o
  -5  10   3      103.54      101.96     11.29 o
  -4  10   3      217.34      255.05     11.19 o
  -3  10   3        4.52       -2.50      7.52 o
  -2  10   3       11.03       13.84      6.48 o
  -1  10   3      338.27      365.57     14.27 o
   0  10   3       43.14       44.11      7.58 o
   1  10   3      113.66      103.61      9.45 o
   2  10   3       16.96       19.73      8.24 o
   3  10   3        1.47       -9.46      7.33 o
   4  10   3      307.99      285.04     16.42 o
   5  10   3      129.90      140.25     12.15 o
   6  10   3       45.53       40.33      7.65 o
   7  10   3      118.19      107.01      9.32 o
   8  10   3      219.64      228.38     12.70 o
   9  10   3       13.25       24.19      6.35 o
  10  10   3      303.23      323.30     25.64 o
 -10  11   3        0.34        1.29      7.14 o
  -9  11   3       18.47       28.32      8.01 o
  -8  11   3       21.46       23.29      8.22 o
  -7  11   3       17.29       24.40      8.48 o
  -6  11   3      256.41      259.93     17.99 o
  -5  11   3        3.01       10.21      8.67 o
  -4  11   3      112.20      109.45     11.97 o
  -3  11   3      876.82      986.66     33.83 o
  -2  11   3     1927.44     2145.75     40.23 o
  -1  11   3      620.14      646.64     27.78 o
   0  11   3      462.67      481.52     24.78 o
   1  11   3        7.56        6.16     11.05 o
   2  11   3       50.41       57.39     12.35 o
   3  11   3        3.71       11.25      9.87 o
   4  11   3       33.69       34.17     10.43 o
   5  11   3       83.91       74.88      9.23 o
   6  11   3      189.98      184.03     12.37 o
   7  11   3       62.19       66.11      9.77 o
   8  11   3      499.66      466.05     23.76 o
   9  11   3        2.13       15.58     24.38 o
  10  11   3      142.14      137.38     34.20 o
  -9  12   3        9.56        7.47      5.57 o
  -8  12   3       76.80       76.85      8.78 o
  -7  12   3       29.66       11.31     14.33 o
  -6  12   3       12.64        6.18      7.27 o
  -5  12   3       99.95      132.24     13.57 o
  -4  12   3      149.32      177.76     15.79 o
  -3  12   3      524.16      575.99     27.17 o
  -2  12   3       47.34       48.67      9.82 o
  -1  12   3       66.89       63.74     10.74 o
   0  12   3       18.40        0.08     13.41 o
   1  12   3        2.03       -8.46     26.88 o
   2  12   3       55.36       65.12     26.57 o
   3  12   3       40.31       54.65     14.52 o
   4  12   3       41.21       38.26     10.25 o
   5  12   3      208.85      223.26     17.93 o
   6  12   3      198.44      177.90     18.18 o
   7  12   3      410.50      416.70     16.60 o
   8  12   3      237.40      241.07     23.61 o
   9  12   3       39.65       62.02     18.58 o
  -8  13   3       67.12       61.59      9.82 o
  -7  13   3        2.64        0.00      6.49 o
  -6  13   3       24.23       11.32      7.97 o
  -5  13   3        7.68       -0.80      8.50 o
  -4  13   3      163.43      176.52     16.82 o
  -3  13   3      265.12      278.49     18.62 o
  -2  13   3        1.31        2.24      9.29 o
  -1  13   3      127.74      138.57     12.59 o
   0  13   3      157.34      177.00     14.03 o
   1  13   3      150.46      161.80     22.31 o
   2  13   3       89.98       72.83     17.11 o
   3  13   3        2.12       -3.26      8.54 o
   4  13   3      191.49      207.99     17.91 o
   5  13   3        0.36       -0.20     10.24 o
   6  13   3        8.44       -0.54      8.71 o
   7  13   3      304.08      308.07     17.84 o
   8  13   3       17.93       18.12     11.30 o
  -7  14   3       38.21       43.05      8.11 o
  -6  14   3       44.98       45.33      7.29 o
  -5  14   3       20.51       23.50      7.58 o
  -4  14   3      124.40      125.45     28.93 o
  -3  14   3        4.37       -6.08      7.47 o
  -2  14   3      132.61      131.32     11.72 o
  -1  14   3       37.93       31.47      7.04 o
   0  14   3       19.93        1.70      7.35 o
   1  14   3       48.12       56.22     12.42 o
   2  14   3       61.78       58.38      9.14 o
   3  14   3        6.54        7.57      8.49 o
   4  14   3        3.14        0.26      8.26 o
   5  14   3       39.43       31.24      7.35 o
   6  14   3        9.10        2.09      4.66 o
  -5  15   3        0.79       -6.75      4.50 o
  -4  15   3        5.91       12.06      6.01 o
  -3  15   3      559.64      610.96     38.77 o
  -2  15   3      789.01      817.70     23.39 o
  -1  15   3       96.95      108.68      7.76 o
   0  15   3      127.22      114.37      9.72 o
   1  15   3       40.92       27.15      7.22 o
   2  15   3       11.87       13.01      8.53 o
   3  15   3        2.47        0.05      5.44 o
   4  15   3       12.74       17.87      5.18 o
   5  15   3       15.38       21.03      4.38 o
  -2  16   3       14.34       17.73      6.33 o
  -1  16   3       17.72       12.06      7.11 o
   0  16   3       24.71       27.64      8.10 o
   1  16   3        0.64        3.10      5.00 o
   2  16   3       17.62       14.34      8.83 o
 -14   0   4       31.34       42.46     11.59 o
 -13   0   4       12.68       11.38      8.53 o
 -12   0   4      723.81      719.51     56.51 o
 -11   0   4        0.05        3.95     13.16 o
 -10   0   4      151.15      146.32     34.90 o
  -9   0   4        6.91        8.37     12.64 o
  -8   0   4        5.81       23.67     19.18 o
  -7   0   4       46.04       24.76     20.91 o
  -6   0   4        2.20        0.82     15.97 o
  -5   0   4     4303.19     4580.93     64.79 o
  -4   0   4      280.94      238.10      9.93 o
  -3   0   4        1.52        1.95      4.67 o
  -2   0   4     2794.61     2403.77     76.58 o
  -1   0   4        6.68        4.82      3.17 o
   0   0   4     8848.73     8378.90     61.85 o
   1   0   4     1719.85     1508.33     53.00 o
   2   0   4       45.18       37.62      4.91 o
   3   0   4     7305.09     7394.93     96.90 o
   4   0   4       52.95       51.87      7.90 o
   5   0   4     1719.20     1922.98     39.33 o
   6   0   4        5.60        8.69      8.80 o
   7   0   4       19.94       24.29     10.69 o
   8   0   4      220.88      178.41     20.60 o
   9   0   4       58.64       52.62     22.53 o
  10   0   4       71.94       31.02     30.79 o
  11   0   4        1.37      -23.88     28.92 o
  12   0   4        0.94        9.41      9.42 o
  13   0   4      227.16      289.73     26.36 o
 -14   1   4       13.88        0.82      5.82 o
 -13   1   4       47.70       75.71     10.50 o
 -12   1   4      180.19      192.17     15.60 o
 -11   1   4      212.62      202.54     17.52 o
 -10   1   4      403.57      349.21     22.17 o
  -9   1   4        2.36       -1.30      8.69 o
  -8   1   4      110.70      134.80     23.84 o
  -7   1   4      145.11      137.58     22.14 o
  -6   1   4     1101.23     1201.28     49.57 o
  -5   1   4     1573.04     1663.59     42.50 o
  -4   1   4       76.10       66.33      6.07 o
  -3   1   4       12.09       10.28      3.21 o
  -2   1   4       69.13       58.02      4.23 o
  -1   1   4      338.99      310.62      6.49 o
   0   1   4     1744.59     1662.61     19.38 o
   1   1   4     2190.16     2014.01     25.87 o
   2   1   4      206.95      146.12      7.22 o
   3   1   4      474.40      480.19     10.40 o
   4   1   4      416.09      481.81     11.81 o
   5   1   4      234.21      242.89     12.60 o
   6   1   4       18.51       14.68      5.02 o
   7   1   4      103.82      122.05     16.05 o
   8   1   4       28.17       24.50     11.10 o
   9   1   4      315.99      276.51     24.37 o
  10   1   4       19.72        9.37     22.96 o
  11   1   4       75.44       81.11     13.69 o
  12   1   4       54.51       51.96     11.60 o
  13   1   4      154.16      166.31     16.38 o
 -14   2   4        2.77        2.35      3.15 o
 -13   2   4      298.00      357.60     15.77 o
 -12   2   4       21.83        8.99      6.64 o
 -11   2   4      760.57      783.20     30.96 o
 -10   2   4       53.33       35.12     11.15 o
  -9   2   4       79.01       64.94     11.51 o
  -8   2   4      147.80      127.50     23.28 o
  -7   2   4      186.84      205.66     25.47 o
  -6   2   4     4618.78     5013.47    140.54 o
  -5   2   4      992.37     1044.07     25.61 o
  -4   2   4      147.98      135.75     10.10 o
  -3   2   4       42.93       35.71      3.20 o
  -2   2   4      278.45      237.44      6.29 o
  -1   2   4      893.56      818.31     11.12 o
   0   2   4      313.60      292.72      8.31 o
   1   2   4     1566.54     1473.90     18.74 o
   2   2   4      273.76      208.00      9.07 o
   3   2   4      294.81      318.50     11.34 o
   4   2   4     6264.16     7059.87     87.77 o
   5   2   4      447.71      506.94     17.99 o
   6   2   4        1.24       -3.08      7.09 o
   7   2   4      141.67      150.17     19.22 o
   8   2   4      510.63      501.64     24.65 o
   9   2   4     2314.97     2204.97     63.95 o
  10   2   4      200.99      221.78     22.90 o
  11   2   4       84.11       70.67      8.99 o
  12   2   4        3.73        9.66      7.11 o
  13   2   4        6.91       11.72      5.45 o
 -13   3   4       23.85       26.56      6.12 o
 -12   3   4      288.66      302.19     16.93 o
 -11   3   4      191.03      192.67     17.05 o
 -10   3   4      227.80      202.41     28.01 o
  -9   3   4      201.42      192.18     14.72 o
  -8   3   4        1.24       -3.73      8.04 o
  -7   3   4       93.85       85.97     19.48 o
  -6   3   4      972.84      972.64     37.44 o
  -5   3   4     1393.40     1488.38     47.89 o
  -4   3   4      656.68      610.71     21.01 o
  -3   3   4       67.62       72.26      5.49 o
  -2   3   4      252.43      265.88      6.53 o
  -1   3   4      288.91      271.97      7.09 o
   0   3   4     1277.21     1204.44     17.61 o
   1   3   4      379.42      353.85     11.79 o
   2   3   4      153.72      145.66      8.41 o
   3   3   4     1074.49     1066.12     20.91 o
   4   3   4      426.31      400.92     15.49 o
   5   3   4      763.98      791.19     22.78 o
   6   3   4       21.12       21.88      9.70 o
   7   3   4      640.76      654.18     34.25 o
   8   3   4      213.22      188.56     14.00 o
   9   3   4      772.77      760.76     35.04 o
  10   3   4      185.08      193.17     15.83 o
  11   3   4       85.79       78.46      9.67 o
  12   3   4       21.48       12.28      5.48 o
  13   3   4      312.67      332.33     12.61 o
 -13   4   4       77.63       90.36      8.03 o
 -12   4   4      170.05      156.39     11.27 o
 -11   4   4      333.26      315.03     19.05 o
 -10   4   4      104.07       86.30     13.65 o
  -9   4   4      198.45      177.66     16.73 o
  -8   4   4       92.41      106.35      9.94 o
  -7   4   4      150.26      171.13     18.56 o
  -6   4   4     1013.28      979.90     30.80 o
  -5   4   4     1225.03     1331.42     34.08 o
  -4   4   4      433.94      411.81     14.84 o
  -3   4   4      309.35      301.03      9.16 o
  -2   4   4     1138.72     1008.04     13.98 o
  -1   4   4      295.61      325.60      7.73 o
   0   4   4     2029.00     1876.89     20.54 o
   1   4   4     1776.41     1657.84     28.66 o
   2   4   4      494.34      477.38     14.76 o
   3   4   4     1919.94     1815.72     28.41 o
   4   4   4     2260.48     2278.86     37.51 o
   5   4   4      764.56      783.57     23.49 o
   6   4   4       13.71       30.84     10.73 o
   7   4   4      178.49      161.01     10.42 o
   8   4   4       54.85       73.63      9.47 o
   9   4   4       23.47       17.28      9.84 o
  10   4   4       20.05       12.85     10.72 o
  11   4   4       14.05        5.40      7.40 o
  12   4   4        0.82        5.63      4.88 o
  13   4   4      137.54      152.06     13.09 o
 -13   5   4       78.44       69.86      6.91 o
 -12   5   4       38.19       41.20      7.14 o
 -11   5   4        2.85       12.38      6.79 o
 -10   5   4      181.88      157.11     13.38 o
  -9   5   4       95.42      102.21     14.00 o
  -8   5   4      265.51      281.05     14.22 o
  -7   5   4      189.79      170.06     19.76 o
  -6   5   4      372.89      409.51     22.22 o
  -5   5   4      369.87      390.60     20.42 o
  -4   5   4       88.55       95.55      8.33 o
  -3   5   4       40.87       37.20      4.61 o
  -2   5   4       29.07       33.58      3.77 o
  -1   5   4     2694.76     2687.60     31.28 o
   0   5   4       43.91       45.51      6.13 o
   1   5   4     1139.61     1112.12     25.09 o
   2   5   4      145.47      117.78      9.10 o
   3   5   4       45.84       41.88      6.43 o
   4   5   4      356.39      343.91     18.26 o
   5   5   4        6.38        6.76      6.68 o
   6   5   4       23.77       28.84     11.17 o
   7   5   4      120.47      113.75     11.96 o
   8   5   4       51.80       44.60     11.57 o
   9   5   4      115.06      119.16     14.43 o
  10   5   4       93.50       92.30     15.38 o
  11   5   4       70.95       71.51     14.08 o
  12   5   4       27.59       27.71      5.89 o
 -13   6   4      238.88      249.38     14.72 o
 -12   6   4       11.46        7.97      5.82 o
 -11   6   4      353.57      374.47     16.29 o
 -10   6   4       31.37       11.70      7.76 o
  -9   6   4      248.80      238.25     14.80 o
  -8   6   4      148.77      159.35     11.32 o
  -7   6   4      452.45      460.69     15.89 o
  -6   6   4     1163.09     1287.05     39.71 o
  -5   6   4      596.59      652.03     27.68 o
  -4   6   4      251.38      249.98     13.32 o
  -3   6   4       43.61       54.01      6.36 o
  -2   6   4        7.66       10.06      4.20 o
  -1   6   4     1114.18     1212.10     21.06 o
   0   6   4       79.41       82.19     10.01 o
   1   6   4      276.78      291.86     16.41 o
   2   6   4        9.25        9.59      6.01 o
   3   6   4      720.85      744.42     27.64 o
   4   6   4     1572.55     1548.27     46.84 o
   5   6   4     1490.19     1542.57     70.72 o
   6   6   4      123.49      109.76     10.26 o
   7   6   4      605.25      554.66     19.56 o
   8   6   4     1686.00     1687.16     49.73 o
   9   6   4     1890.92     1863.48     48.99 o
  10   6   4      338.05      357.79     20.28 o
  11   6   4      123.45      137.18     11.45 o
  12   6   4       30.40       34.65      5.75 o
 -12   7   4      201.55      203.39     14.75 o
 -11   7   4       54.31       47.04      7.55 o
 -10   7   4      146.23      147.32     12.27 o
  -9   7   4      322.04      308.62     15.24 o
  -8   7   4       38.32       36.93      7.44 o
  -7   7   4      243.05      257.60     11.59 o
  -6   7   4      275.24      295.25     13.19 o
  -5   7   4      237.59      249.18     19.24 o
  -4   7   4      551.81      566.66     20.71 o
  -3   7   4       30.53       31.80      6.26 o
  -2   7   4        4.61        8.71      5.42 o
  -1   7   4      101.73       96.32      8.10 o
   0   7   4        5.03        5.43      6.01 o
   1   7   4      119.92      121.31     12.31 o
   2   7   4       82.33       69.19      9.91 o
   3   7   4      377.08      346.05     21.30 o
   4   7   4      163.95      168.04     16.25 o
   5   7   4      655.85      645.36     27.84 o
   6   7   4       35.76       27.82      6.50 o
   7   7   4      732.78      763.91     26.86 o
   8   7   4      226.46      230.61     15.50 o
   9   7   4      232.95      235.10     16.49 o
  10   7   4      101.61      113.45     12.98 o
  11   7   4       43.97       41.35      6.53 o
  12   7   4        8.20       11.65      5.60 o
 -12   8   4       28.75       20.96      4.20 o
 -11   8   4      136.90      132.47      9.95 o
 -10   8   4       39.67       22.60      7.17 o
  -9   8   4      212.61      212.86     12.54 o
  -8   8   4      140.80      136.60     10.66 o
  -7   8   4      178.23      177.31     12.47 o
  -6   8   4      393.39      410.43     20.53 o
  -5   8   4      153.77      151.17      9.51 o
  -4   8   4      178.73      157.37     12.90 o
  -3   8   4       45.90       42.92      7.95 o
  -2   8   4        8.85       16.53      6.84 o
  -1   8   4       39.63       39.27      7.37 o
   0   8   4       33.37       40.45      8.67 o
   1   8   4      858.46      840.57     26.64 o
   2   8   4      112.05      107.14     14.18 o
   3   8   4       25.79       30.72     10.28 o
   4   8   4      725.14      745.63     34.61 o
   5   8   4       68.35       74.66     13.15 o
   6   8   4       42.86       50.58      9.89 o
   7   8   4      109.29      102.52     11.43 o
   8   8   4       15.99       12.68      8.30 o
   9   8   4        6.81        0.46      6.97 o
  10   8   4       30.87       28.83      6.70 o
  11   8   4       46.81       44.40      4.85 o
 -11   9   4       93.43       86.93      6.08 o
 -10   9   4        2.27        2.71      5.75 o
  -9   9   4        7.62        6.86      7.24 o
  -8   9   4      151.38      165.15     11.75 o
  -7   9   4       32.53       19.23      8.92 o
  -6   9   4       93.44      110.71     12.80 o
  -5   9   4      194.82      176.13     10.93 o
  -4   9   4       55.46       49.54      9.23 o
  -3   9   4       32.77       23.52      6.79 o
  -2   9   4       50.85       64.49     10.33 o
  -1   9   4     1350.04     1384.49     41.64 o
   0   9   4       99.70      121.24     11.37 o
   1   9   4      634.04      611.81     24.71 o
   2   9   4       54.18       68.90     10.44 o
   3   9   4       16.19        8.58      6.68 o
   4   9   4      224.77      232.72     13.62 o
   5   9   4       97.62       91.22     11.16 o
   6   9   4       88.59       86.07      8.23 o
   7   9   4      109.61      113.71     10.75 o
   8   9   4       46.27       41.83      7.25 o
   9   9   4      140.27      150.63      9.68 o
  10   9   4       65.63       63.67      6.08 o
  11   9   4       48.13       46.68      9.28 o
 -11  10   4       73.16       63.29      8.03 o
 -10  10   4       20.83       13.65      9.46 o
  -9  10   4      130.51      124.59     11.41 o
  -8  10   4       53.33       58.41      8.63 o
  -7  10   4      114.35      103.74     10.90 o
  -6  10   4      202.63      230.65     13.85 o
  -5  10   4      581.46      630.56     20.54 o
  -4  10   4       86.74       88.21     10.40 o
  -3  10   4      249.08      237.60     13.27 o
  -2  10   4      551.04      594.95     16.47 o
  -1  10   4     1311.73     1424.85     38.33 o
   0  10   4       92.15      110.38     10.16 o
   1  10   4      259.94      245.13     12.81 o
   2  10   4       23.06        8.96      6.36 o
   3  10   4      463.86      490.73     24.33 o
   4  10   4      189.39      181.03     16.17 o
   5  10   4      890.56      908.94     29.43 o
   6  10   4      283.65      287.92     12.51 o
   7  10   4      583.03      566.40     19.51 o
   8  10   4      716.78      746.14     20.19 o
   9  10   4      719.04      733.90     27.59 o
  10  10   4       21.99       20.96     10.58 o
 -10  11   4      109.32      107.51     10.76 o
  -9  11   4      198.95      192.28     13.81 o
  -8  11   4       51.47       60.00      9.82 o
  -7  11   4       29.09       30.39      8.97 o
  -6  11   4       74.02       82.41      9.92 o
  -5  11   4      132.91      156.51     12.72 o
  -4  11   4      110.89      119.82     11.07 o
  -3  11   4      138.42      154.53     11.75 o
  -2  11   4       16.28        5.89      8.25 o
  -1  11   4      489.60      503.19     24.81 o
   0  11   4       20.05       30.10     12.93 o
   1  11   4      168.31      136.62     18.41 o
   2  11   4       24.65       19.66      9.71 o
   3  11   4       53.93       64.48     12.43 o
   4  11   4       61.81       61.85     10.55 o
   5  11   4      222.45      204.45     14.11 o
   6  11   4       32.55       28.42      8.34 o
   7  11   4       88.19       81.91     12.19 o
   8  11   4        1.21       -5.81      7.47 o
   9  11   4       60.27       69.30     10.79 o
  -9  12   4       68.49       64.18      7.80 o
  -8  12   4       76.07       79.62      8.96 o
  -7  12   4      119.88      118.00     11.42 o
  -6  12   4       29.27       22.70      8.23 o
  -5  12   4      107.83      130.65     11.40 o
  -4  12   4        8.15        8.99      7.18 o
  -3  12   4       32.80       39.62      8.68 o
  -2  12   4      203.87      217.09     15.91 o
  -1  12   4      121.37      132.34     16.03 o
   0  12   4       45.35       47.06     17.59 o
   1  12   4      228.77      211.91     25.09 o
   2  12   4        7.19       -9.20     20.97 o
   3  12   4       57.82       59.15     14.04 o
   4  12   4       53.16       22.20     12.17 o
   5  12   4       12.22        5.55      7.49 o
   6  12   4       74.84       75.65     11.35 o
   7  12   4       60.87       64.24     11.39 o
   8  12   4       34.71       33.16      9.02 o
  -8  13   4       67.71       63.98     11.09 o
  -7  13   4       12.94        3.01     10.92 o
  -6  13   4       37.30       32.95      8.49 o
  -5  13   4      124.19      122.03     13.05 o
  -4  13   4       50.90       57.36     10.73 o
  -3  13   4       30.27       30.55      7.35 o
  -2  13   4       58.98       61.19      8.90 o
  -1  13   4      244.44      276.61     15.26 o
   0  13   4        4.84      -10.67     11.14 o
   1  13   4      139.15      150.01     17.08 o
   2  13   4       45.44       45.81     15.39 o
   3  13   4       33.77       20.56     12.82 o
   4  13   4       77.26       64.06     13.88 o
   5  13   4       72.00       81.79     12.74 o
   6  13   4       91.89       84.94      9.87 o
   7  13   4       25.35       19.87      6.18 o
  -7  14   4        1.65       17.37      6.35 o
  -6  14   4       35.19       33.50      8.22 o
  -5  14   4      510.48      562.41     20.52 o
  -4  14   4        4.25       -2.76      7.23 o
  -3  14   4      136.76      135.06     12.56 o
  -2  14   4      481.13      563.36     19.59 o
  -1  14   4      219.84      217.21     14.25 o
   0  14   4       59.73       55.76      9.77 o
   1  14   4      162.50      150.83     13.06 o
   2  14   4        9.00        4.65      5.87 o
   3  14   4      125.76      120.08     11.47 o
   4  14   4       20.73       12.86      7.26 o
   5  14   4      307.62      302.68     16.62 o
   6  14   4      179.59      151.08     23.18 o
  -5  15   4      151.11      144.85     15.09 o
  -4  15   4      136.24      160.54     11.35 o
  -3  15   4       75.14       75.10      8.58 o
  -2  15   4        0.81       -3.94      6.66 o
  -1  15   4      274.78      285.58     12.72 o
   0  15   4        4.80       -4.42      7.50 o
   1  15   4      122.13      134.36      9.86 o
   2  15   4        7.85       10.80      6.17 o
   3  15   4        6.22        4.46      5.12 o
   4  15   4       24.31       17.24      4.57 o
  -2  16   4       98.34       91.61      9.93 o
  -1  16   4       21.58       16.37      6.80 o
   0  16   4        5.85        1.41      5.52 o
   1  16   4       42.65       39.01      5.56 o
 -14   0   5      231.86      254.78     13.30 o
 -13   0   5        1.56       -4.39      8.17 o
 -12   0   5      280.82      216.77     21.94 o
 -11   0   5       40.49       36.53     15.28 o
 -10   0   5     2045.29     1931.45    169.02 o
  -9   0   5      163.04      156.07     19.67 o
  -8   0   5        0.77      -16.13     23.72 o
  -7   0   5      807.60      831.91     68.41 o
  -6   0   5       14.14        5.34     17.20 o
  -5   0   5     2369.96     2363.19     51.76 o
  -4   0   5      201.93      185.85     10.48 o
  -3   0   5       30.36       28.32      7.00 o
  -2   0   5     2519.14     2225.88     35.12 o
  -1   0   5      470.94      465.26     11.04 o
   0   0   5    12689.88    12418.00    114.93 o
   1   0   5        8.39        4.84      5.90 o
   2   0   5      806.72      831.22     41.52 o
   3   0   5     1700.96     1678.22     63.11 o
   4   0   5     1415.59     1659.63     68.61 o
   5   0   5     1291.14     1471.40     50.59 o
   6   0   5       35.68       30.61     10.86 o
   7   0   5       29.63       30.99     11.86 o
   8   0   5        3.15       18.45     12.39 o
   9   0   5       66.82       59.55     22.57 o
  10   0   5      184.66      143.13     43.15 o
  11   0   5      134.32      157.65     25.38 o
  12   0   5       24.43       20.87     12.37 o
  13   0   5       25.50       42.92     11.01 o
 -14   1   5      132.02      148.80      9.59 o
 -13   1   5        1.62        2.15      7.26 o
 -12   1   5       15.45       10.91      7.80 o
 -11   1   5        2.66       -2.94      9.17 o
 -10   1   5      567.13      545.03     27.12 o
  -9   1   5      114.64      113.11     10.40 o
  -8   1   5       72.29       64.46     16.04 o
  -7   1   5       63.32       54.37     19.05 o
  -6   1   5       96.29      100.73     18.91 o
  -5   1   5      418.52      398.31     17.41 o
  -4   1   5      717.28      730.54     18.03 o
  -3   1   5      276.73      274.10      9.55 o
  -2   1   5      604.25      550.23     10.11 o
  -1   1   5     2601.53     2519.22     16.82 o
   0   1   5     2887.59     2937.48     26.07 o
   1   1   5      310.53      281.52     10.63 o
   2   1   5     3780.65     3846.78     36.35 o
   3   1   5     3598.87     3880.56     63.09 o
   4   1   5     6132.52     7219.19     67.16 o
   5   1   5      396.45      434.91     21.95 o
   6   1   5       68.54       75.29      9.90 o
   7   1   5       64.48       54.53     11.57 o
   8   1   5      197.50      165.98     14.89 o
   9   1   5      820.14      686.28     38.14 o
  10   1   5      373.22      354.28     26.41 o
  11   1   5       45.15       48.13     13.10 o
  12   1   5      305.68      347.57     16.44 o
  13   1   5      297.44      356.66     17.37 o
 -13   2   5        0.96        6.88      5.65 o
 -12   2   5        3.56        4.91      8.14 o
 -11   2   5       85.71       68.21     12.27 o
 -10   2   5       67.46       59.32     12.13 o
  -9   2   5      126.77      139.20     11.10 o
  -8   2   5       30.99       32.85     10.20 o
  -7   2   5       31.78       35.65     17.24 o
  -6   2   5     1609.09     1643.12     84.38 o
  -5   2   5       13.54        7.30      5.85 o
  -4   2   5      379.27      367.91     19.33 o
  -3   2   5       40.16       40.45      6.05 o
  -2   2   5      368.93      390.53      8.54 o
  -1   2   5     7537.18     7934.80     82.66 o
   0   2   5     2160.22     2223.99     23.68 o
   1   2   5      128.77      112.29      7.47 o
   2   2   5      422.37      426.12     13.69 o
   3   2   5      763.34      829.92     24.09 o
   4   2   5     7659.87     8630.85    105.22 o
   5   2   5      249.95      271.94     14.09 o
   6   2   5       34.03       36.68      9.68 o
   7   2   5        5.70      -10.80      8.67 o
   8   2   5        5.95       15.95      8.24 o
   9   2   5      343.69      294.02     21.69 o
  10   2   5      437.86      419.54     28.13 o
  11   2   5       53.14       55.22     10.97 o
  12   2   5       88.45      105.22     10.64 o
  13   2   5        4.08       12.64      8.24 o
 -13   3   5       10.36       11.43      5.74 o
 -12   3   5       17.61       11.66      7.89 o
 -11   3   5       40.89       35.78      9.20 o
 -10   3   5      316.67      323.70     20.30 o
  -9   3   5      117.02      113.05     12.37 o
  -8   3   5        0.32       10.46      7.53 o
  -7   3   5      554.48      566.65     40.88 o
  -6   3   5       13.43        9.96      8.69 o
  -5   3   5      430.53      433.74     19.26 o
  -4   3   5       61.96       67.46      7.58 o
  -3   3   5       80.67       69.76      7.10 o
  -2   3   5       56.27       72.79      4.38 o
  -1   3   5      488.05      516.42      9.96 o
   0   3   5     5739.93     5905.73     43.63 o
   1   3   5       53.55       54.73      7.36 o
   2   3   5      643.65      655.44     17.52 o
   3   3   5     2095.32     2082.64     31.43 o
   4   3   5     4309.81     4558.57     53.53 o
   5   3   5      699.57      737.47     23.17 o
   6   3   5       25.95       25.60      9.20 o
   7   3   5        9.43       -1.49      7.75 o
   8   3   5       64.20       46.62      8.64 o
   9   3   5      338.30      321.75     20.58 o
  10   3   5      210.10      199.39     17.69 o
  11   3   5      100.57      112.40     10.73 o
  12   3   5      163.57      169.88     11.88 o
 -13   4   5       52.29       47.22      5.07 o
 -12   4   5      117.32       82.48      7.67 o
 -11   4   5       76.58       74.86     10.01 o
 -10   4   5      993.13      951.36     42.21 o
  -9   4   5       98.63       93.60     13.65 o
  -8   4   5       34.75       34.09      7.64 o
  -7   4   5      106.53      131.32     17.46 o
  -6   4   5      806.34      872.29     38.13 o
  -5   4   5     1356.32     1381.07     29.16 o
  -4   4   5      411.45      432.58     16.10 o
  -3   4   5      194.49      186.07      7.79 o
  -2   4   5     1411.05     1290.77     16.42 o
  -1   4   5     1061.45     1038.88     14.91 o
   0   4   5     6085.70     6030.67     96.36 o
   1   4   5      256.20      241.80     12.77 o
   2   4   5      552.07      521.93     16.78 o
   3   4   5      225.77      243.14     12.27 o
   4   4   5      599.01      595.97     21.01 o
   5   4   5      314.82      314.97     16.40 o
   6   4   5       68.93       78.25     13.79 o
   7   4   5       21.43       18.16      8.23 o
   8   4   5       11.59       21.64      9.95 o
   9   4   5       47.77       34.14     13.76 o
  10   4   5      169.66      179.80     18.15 o
  11   4   5       34.44       22.61      6.69 o
  12   4   5       43.43       52.11      5.74 o
 -13   5   5        8.77        7.60      5.16 o
 -12   5   5       16.35       12.74      3.81 o
 -11   5   5       44.85       46.57      8.03 o
 -10   5   5      203.72      182.09     15.70 o
  -9   5   5       12.91       17.21      7.68 o
  -8   5   5      245.17      266.50     12.06 o
  -7   5   5       54.48       39.19      7.78 o
  -6   5   5      182.46      176.70     15.66 o
  -5   5   5       99.11       81.56     11.83 o
  -4   5   5     1075.55     1124.94     25.52 o
  -3   5   5      131.15      130.03      7.08 o
  -2   5   5     1124.09     1116.49     15.52 o
  -1   5   5     2438.58     2378.69     29.13 o
   0   5   5     1553.57     1539.13     31.87 o
   1   5   5      495.35      484.38     18.73 o
   2   5   5     1521.53     1526.87     32.08 o
   3   5   5     2087.91     2112.32     34.76 o
   4   5   5     1282.01     1352.33     32.83 o
   5   5   5        0.98        5.43      7.81 o
   6   5   5      202.38      219.33     13.89 o
   7   5   5       59.12       45.04      8.01 o
   8   5   5        8.48       14.14     10.29 o
   9   5   5      445.39      431.39     22.45 o
  10   5   5      308.18      303.29     18.02 o
  11   5   5       28.88       26.23      6.65 o
  12   5   5      154.48      151.79      7.80 o
 -13   6   5       12.31       16.61      6.43 o
 -12   6   5       12.22        2.00      5.13 o
 -11   6   5        1.80        2.49      6.47 o
 -10   6   5       30.81       19.22      7.91 o
  -9   6   5       44.48       45.63      9.37 o
  -8   6   5       63.48       87.95      9.78 o
  -7   6   5       78.11       77.12      8.37 o
  -6   6   5      815.96      859.46     37.05 o
  -5   6   5       69.28       83.29     12.09 o
  -4   6   5      268.78      272.88     17.80 o
  -3   6   5      164.40      140.77      8.97 o
  -2   6   5      306.84      307.61     11.04 o
  -1   6   5     1846.12     1942.24     41.59 o
   0   6   5     3644.65     3805.47     58.23 o
   1   6   5       64.13       61.58      9.52 o
   2   6   5      372.97      386.40     19.79 o
   3   6   5     1660.75     1624.82     42.66 o
   4   6   5      947.23     1051.71     48.09 o
   5   6   5      156.34      134.54     19.13 o
   6   6   5      209.25      211.28     12.35 o
   7   6   5       60.61       48.11     11.14 o
   8   6   5       63.89       53.06     12.00 o
   9   6   5        4.74        4.18     11.08 o
  10   6   5      119.25       99.02     11.39 o
  11   6   5       96.12       93.71      8.05 o
  12   6   5       71.06       74.58      8.10 o
 -12   7   5       18.11       16.34      4.95 o
 -11   7   5       24.47       25.25      6.01 o
 -10   7   5       32.49       30.72      7.45 o
  -9   7   5       23.77       28.13      7.90 o
  -8   7   5       11.25       12.01      6.28 o
  -7   7   5      284.19      296.03     14.69 o
  -6   7   5       26.87       23.94      6.95 o
  -5   7   5      161.86      168.69     16.38 o
  -4   7   5       27.75       30.24      9.47 o
  -3   7   5      246.41      240.02     12.07 o
  -2   7   5        7.12        0.31      5.91 o
  -1   7   5      483.65      494.69     19.89 o
   0   7   5     2382.58     2579.68     51.25 o
   1   7   5       34.61       32.63      8.78 o
   2   7   5      237.16      249.11     17.29 o
   3   7   5      643.43      684.46     39.12 o
   4   7   5      741.92      743.15     32.93 o
   5   7   5      192.36      198.33     13.93 o
   6   7   5      163.18      160.79     11.33 o
   7   7   5      109.75       98.59     11.81 o
   8   7   5      182.34      176.84     16.51 o
   9   7   5      138.65      133.15     12.82 o
  10   7   5      109.61      108.66      9.73 o
  11   7   5       78.76       74.66      6.11 o
 -12   8   5       13.35       13.83      5.49 o
 -11   8   5       44.38       59.03      6.64 o
 -10   8   5       83.72       80.54      9.43 o
  -9   8   5        7.41        1.98      6.54 o
  -8   8   5       43.10       33.82      7.63 o
  -7   8   5      115.83      115.47     11.69 o
  -6   8   5      195.75      194.54     11.10 o
  -5   8   5      168.92      171.43      8.89 o
  -4   8   5      294.82      288.92     13.11 o
  -3   8   5      114.71      120.60     19.34 o
  -2   8   5      283.14      273.45     18.71 o
  -1   8   5      381.65      379.43     18.69 o
   0   8   5     1064.79     1134.66     31.70 o
   1   8   5      295.67      273.96     16.64 o
   2   8   5      103.56      101.86     13.91 o
   3   8   5       97.39       97.88     10.22 o
   4   8   5      111.87      104.25      8.65 o
   5   8   5       39.55       31.22      8.70 o
   6   8   5        6.40        1.68      9.16 o
   7   8   5       17.63       15.25      7.60 o
   8   8   5      133.05      135.35     11.12 o
   9   8   5       18.91       11.48      6.02 o
  10   8   5       91.22       85.24      7.17 o
  11   8   5        7.25       -2.50      3.35 o
 -11   9   5       36.85       37.51      6.18 o
 -10   9   5        6.62       -4.52      5.86 o
  -9   9   5       16.36        9.18      6.77 o
  -8   9   5       58.70       62.61      8.60 o
  -7   9   5        8.09       -3.87      8.53 o
  -6   9   5       62.18       63.15     10.19 o
  -5   9   5       15.65       10.42      6.91 o
  -4   9   5      366.03      397.22     14.84 o
  -3   9   5       10.90       15.85      7.24 o
  -2   9   5      280.33      263.42     11.28 o
  -1   9   5      470.67      443.59     16.77 o
   0   9   5      626.36      647.87     17.76 o
   1   9   5      194.51      186.83     10.01 o
   2   9   5      176.52      166.83     10.89 o
   3   9   5      632.80      628.57     19.72 o
   4   9   5       61.79       69.35     10.60 o
   5   9   5       41.12       45.90      7.36 o
   6   9   5       75.01       68.19      8.44 o
   7   9   5       66.92       65.34      8.82 o
   8   9   5      104.45      104.90     10.57 o
   9   9   5       10.08       13.77      4.98 o
  10   9   5       90.40       77.51      6.73 o
 -11  10   5        6.92       -3.34      4.72 o
 -10  10   5        3.59        8.20      9.66 o
  -9  10   5        5.99       10.34      8.07 o
  -8  10   5       20.14       30.78      8.56 o
  -7  10   5       53.83       55.64      9.06 o
  -6  10   5      326.95      380.88     17.25 o
  -5  10   5       25.06       34.80      8.46 o
  -4  10   5        9.43        4.11      6.51 o
  -3  10   5       17.82       22.89     10.16 o
  -2  10   5       48.11       42.58     10.01 o
  -1  10   5      400.72      394.66     19.11 o
   0  10   5      794.75      844.30     23.73 o
   1  10   5       26.01       19.72      9.12 o
   2  10   5      120.49      102.98     13.58 o
   3  10   5      434.82      413.95     21.58 o
   4  10   5        2.75        5.86      8.13 o
   5  10   5       92.97       89.25     11.59 o
   6  10   5      160.91      177.17     12.16 o
   7  10   5       69.41       66.80     10.68 o
   8  10   5      113.70      120.13      9.24 o
   9  10   5       58.04       64.70      7.23 o
  10  10   5       14.64        5.59      8.56 o
 -10  11   5        4.89       -1.04      8.51 o
  -9  11   5       31.96       28.81      8.20 o
  -8  11   5       28.93       27.50      6.71 o
  -7  11   5       11.52        3.94      7.43 o
  -6  11   5        4.90        0.27      6.84 o
  -5  11   5       18.79       13.08      7.60 o
  -4  11   5        7.10        5.66      6.86 o
  -3  11   5        7.39       -3.53      6.78 o
  -2  11   5      242.45      270.38     14.06 o
  -1  11   5      284.08      301.74     17.14 o
   0  11   5      467.11      502.63     26.36 o
   1  11   5        0.07      -15.28     10.19 o
   2  11   5      376.50      382.42     20.44 o
   3  11   5      116.87      120.15     14.60 o
   4  11   5      190.43      186.29     14.63 o
   5  11   5       21.86       22.02      7.33 o
   6  11   5      382.55      358.93     18.92 o
   7  11   5      217.17      204.71     15.70 o
   8  11   5      319.27      313.50     20.54 o
   9  11   5      113.91      103.28      8.67 o
  -9  12   5       17.25       22.56      6.05 o
  -8  12   5        2.38        5.45      6.37 o
  -7  12   5      123.14      132.14      9.22 o
  -6  12   5       44.96       46.64      7.60 o
  -5  12   5       52.30       60.27      8.73 o
  -4  12   5       71.22       66.91      8.02 o
  -3  12   5       11.96       17.77      8.31 o
  -2  12   5        7.21        3.44      7.49 o
  -1  12   5       27.77       26.39      9.96 o
   0  12   5      147.90      168.17     17.39 o
   1  12   5      102.76       91.05     14.50 o
   2  12   5        8.61        6.12     10.13 o
   3  12   5       31.88       37.97     10.73 o
   4  12   5       67.71       56.46     10.17 o
   5  12   5       24.95       29.60      9.16 o
   6  12   5       34.76       23.18      9.11 o
   7  12   5       18.26       18.69      7.24 o
   8  12   5      171.73      172.66     15.92 o
  -8  13   5        3.84       18.49      6.79 o
  -7  13   5       20.42       10.72      5.85 o
  -6  13   5       10.40        9.70      6.15 o
  -5  13   5       55.67       61.28      9.02 o
  -4  13   5       64.76       67.21     10.69 o
  -3  13   5        6.51       17.41      6.40 o
  -2  13   5       20.16        8.16      6.90 o
  -1  13   5       39.75       28.55      9.80 o
   0  13   5       68.16       67.25     11.09 o
   1  13   5       61.62       69.90     11.29 o
   2  13   5       11.93        8.46      9.76 o
   3  13   5      151.61      145.55     16.42 o
   4  13   5        1.72       -5.06      8.79 o
   5  13   5       15.37       17.85      6.39 o
   6  13   5        2.64        6.11      7.64 o
   7  13   5       10.64        3.88      7.06 o
  -6  14   5       44.20       39.76      8.67 o
  -5  14   5        0.68       12.27      6.06 o
  -4  14   5       68.68       78.34      9.92 o
  -3  14   5       62.62       69.42      7.33 o
  -2  14   5      227.92      248.74     12.12 o
  -1  14   5       85.00       85.70     10.16 o
   0  14   5       58.26       53.87     10.06 o
   1  14   5        3.89        0.43      7.14 o
   2  14   5        0.92        0.67      7.01 o
   3  14   5       53.76       51.10      7.26 o
   4  14   5       35.54       24.70      6.18 o
   5  14   5       55.57       49.84      6.04 o
   6  14   5       29.05       22.81     10.49 o
  -4  15   5       59.48       55.60      9.55 o
  -3  15   5      137.97      132.47     13.94 o
  -2  15   5      188.12      204.37     15.18 o
  -1  15   5       43.97       41.49      7.23 o
   0  15   5       63.20       57.30      7.05 o
   1  15   5        8.94       11.07      4.75 o
   2  15   5      140.95      113.67     10.84 o
   3  15   5        6.82        4.37      4.66 o
   4  15   5      117.42       98.87     14.42 o
 -13   0   6        0.08      -10.23      7.94 o
 -12   0   6       42.64       50.95     14.22 o
 -11   0   6       28.76       30.30     14.22 o
 -10   0   6      306.00      270.52     21.62 o
  -9   0   6        2.19       -6.87     10.18 o
  -8   0   6       31.93       18.29      9.77 o
  -7   0   6       39.12        8.03     20.20 o
  -6   0   6       59.74       54.22     24.59 o
  -5   0   6     1258.20     1175.42     40.39 o
  -4   0   6       43.96       34.13     10.96 o
  -3   0   6       12.31        7.51      6.52 o
  -2   0   6      330.00      348.57     17.12 o
  -1   0   6      445.56      505.22     12.88 o
   0   0   6      134.29      114.28      8.06 o
   1   0   6       55.51       71.23      8.98 o
   2   0   6       21.46       14.07      8.30 o
   3   0   6       54.51       68.32     12.43 o
   4   0   6      348.76      432.66     27.97 o
   5   0   6        0.96       -7.96     12.37 o
   6   0   6      425.11      544.93     33.75 o
   7   0   6       29.97       16.06      9.10 o
   8   0   6       10.11        6.81     17.47 o
   9   0   6       11.20       -2.69     13.67 o
  10   0   6        7.95       -2.25     17.40 o
  11   0   6      292.71      359.49     31.57 o
  12   0   6        0.03        0.13     12.63 o
 -13   1   6        7.57        3.92      4.69 o
 -12   1   6        3.54        4.90      7.57 o
 -11   1   6      161.44      155.90     15.10 o
 -10   1   6      317.34      291.44     21.92 o
  -9   1   6        1.58       -9.00      6.55 o
  -8   1   6      365.96      382.01     15.72 o
  -7   1   6        1.28       17.96     16.66 o
  -6   1   6       11.24       12.04     14.01 o
  -5   1   6      491.17      492.95     20.86 o
  -4   1   6      127.75      126.24      9.24 o
  -3   1   6       93.01      122.65      6.98 o
  -2   1   6     2839.19     2864.80     22.29 o
  -1   1   6     2663.27     2925.59     19.81 o
   0   1   6       64.69       52.11      4.47 o
   1   1   6       67.02       84.34      8.37 o
   2   1   6      167.75      160.63     11.38 o
   3   1   6      414.87      554.86     23.29 o
   4   1   6      704.77      806.80     29.92 o
   5   1   6       27.74       33.09      9.94 o
   6   1   6      112.34      161.49     12.70 o
   7   1   6      358.19      368.33     16.56 o
   8   1   6      105.90       50.62     21.43 o
   9   1   6        6.23      -10.72     10.61 o
  10   1   6      146.70      175.59     17.22 o
  11   1   6       30.20       38.47     11.43 o
  12   1   6        2.70        0.51      4.65 o
 -13   2   6       20.43       20.85      7.94 o
 -12   2   6       35.69       32.63      8.43 o
 -11   2   6      406.67      342.51     20.71 o
 -10   2   6       72.44       63.79     11.79 o
  -9   2   6       15.81       26.13      9.37 o
  -8   2   6       69.69       71.45      8.60 o
  -7   2   6       18.06       32.98     16.82 o
  -6   2   6       21.90       19.85     10.82 o
  -5   2   6      302.54      267.11     25.70 o
  -4   2   6      132.44      136.64      9.88 o
  -3   2   6       66.63       75.25      7.80 o
  -2   2   6       28.42       27.61      3.75 o
  -1   2   6      196.15      201.84      8.25 o
   0   2   6       59.07       63.09      5.62 o
   1   2   6      251.39      268.71     13.46 o
   2   2   6      107.33      107.94     10.17 o
   3   2   6      153.94      160.75     10.97 o
   4   2   6       15.82       17.01      8.05 o
   5   2   6      107.23      136.70     14.57 o
   6   2   6       49.86       50.45     11.77 o
   7   2   6      345.84      355.67     16.23 o
   8   2   6        7.04       11.04     11.78 o
   9   2   6       52.51       32.88     11.35 o
  10   2   6      345.00      406.77     23.72 o
  11   2   6        9.79       13.99     10.79 o
  12   2   6       95.42       93.58      7.68 o
 -13   3   6       81.54       83.04      6.97 o
 -12   3   6      123.60      137.97     10.70 o
 -11   3   6      135.45      104.73     13.14 o
 -10   3   6      195.20      186.21     15.86 o
  -9   3   6        4.11        8.03      7.48 o
  -8   3   6      111.13      105.82      9.03 o
  -7   3   6       18.31       24.08     16.06 o
  -6   3   6      173.77      170.74     19.80 o
  -5   3   6      615.20      609.91     20.11 o
  -4   3   6      224.35      198.51     11.87 o
  -3   3   6       43.82       50.37      7.01 o
  -2   3   6     2056.39     2130.54     26.64 o
  -1   3   6       91.66       86.28      6.31 o
   0   3   6      208.49      210.90     10.17 o
   1   3   6      449.85      523.99     21.29 o
   2   3   6      774.91      801.87     26.98 o
   3   3   6     2065.36     2303.24     37.99 o
   4   3   6      269.59      266.20     14.95 o
   5   3   6       36.32       35.12     10.29 o
   6   3   6       75.71       81.75     13.06 o
   7   3   6       73.62       84.54      8.74 o
   8   3   6        0.96       -8.57      9.60 o
   9   3   6      182.43      159.95     18.88 o
  10   3   6       80.93       79.13     12.99 o
  11   3   6       87.19      106.29     12.39 o
  12   3   6       31.69       35.46      5.06 o
 -13   4   6        0.57        5.35      5.48 o
 -12   4   6       54.15       49.88      6.18 o
 -11   4   6       69.80       50.59     10.12 o
 -10   4   6      345.33      310.79     18.16 o
  -9   4   6       14.05        4.19      8.13 o
  -8   4   6        2.36      -13.86      9.93 o
  -7   4   6       35.43       29.33      8.85 o
  -6   4   6      399.00      398.57     20.98 o
  -5   4   6      434.42      435.38     17.69 o
  -4   4   6       18.39       25.55      6.50 o
  -3   4   6      220.85      218.11     11.85 o
  -2   4   6      547.47      523.04     13.39 o
  -1   4   6     1039.73     1036.90     18.96 o
   0   4   6       15.04       16.11      5.35 o
   1   4   6      224.71      263.17     14.10 o
   2   4   6      241.49      233.57     14.20 o
   3   4   6       24.20       22.63      6.58 o
   4   4   6      286.64      305.45     16.52 o
   5   4   6       59.39       60.22     11.51 o
   6   4   6      110.98      129.56     10.74 o
   7   4   6       16.55        5.59      7.43 o
   8   4   6       29.77       19.89     10.28 o
   9   4   6       98.45       73.87     14.20 o
  10   4   6      104.08      103.37     14.60 o
  11   4   6      119.84      144.62     15.04 o
  12   4   6        0.82       -3.92      5.25 o
 -13   5   6        6.27        0.26      5.10 o
 -12   5   6       84.75       76.65      5.78 o
 -11   5   6        8.44       12.16      5.44 o
 -10   5   6      192.48      182.08     11.75 o
  -9   5   6       73.03       38.48      7.95 o
  -8   5   6       33.74       15.50      6.83 o
  -7   5   6       53.46       52.66      6.98 o
  -6   5   6      233.83      199.61     25.33 o
  -5   5   6       58.38       55.08     10.64 o
  -4   5   6       82.22       81.63     11.58 o
  -3   5   6       34.56       34.20      6.53 o
  -2   5   6       94.37       97.22      7.89 o
  -1   5   6     2723.99     2793.93     49.82 o
   0   5   6      132.52      130.24     10.80 o
   1   5   6      267.47      251.84     14.21 o
   2   5   6      189.03      196.14     13.57 o
   3   5   6      166.04      153.18     12.48 o
   4   5   6      134.61      148.04     13.37 o
   5   5   6      379.77      357.89     22.06 o
   6   5   6        8.01        3.90      7.21 o
   7   5   6       59.29       46.71      8.77 o
   8   5   6      722.92      634.44     27.36 o
   9   5   6       15.62       20.97      8.83 o
  10   5   6       52.33       68.11      9.72 o
  11   5   6       20.40       24.77      5.19 o
  12   5   6       19.31       24.86      4.70 o
 -12   6   6      106.06       92.69      8.26 o
 -11   6   6      134.10      125.06      8.38 o
 -10   6   6       12.33        5.76      6.69 o
  -9   6   6       42.45       43.30      8.18 o
  -8   6   6      138.07      148.31     11.01 o
  -7   6   6       24.51        8.04      9.97 o
  -6   6   6       76.36       65.35      7.77 o
  -5   6   6      185.59      175.98     16.03 o
  -4   6   6      170.41      159.90     14.66 o
  -3   6   6       95.57       93.96     16.28 o
  -2   6   6       32.72       20.39      8.01 o
  -1   6   6      662.68      628.23     25.46 o
   0   6   6        3.96        9.11      7.12 o
   1   6   6      314.46      297.87     20.70 o
   2   6   6       52.32       51.22     10.20 o
   3   6   6      324.46      305.44     24.27 o
   4   6   6       35.30       39.41     12.59 o
   5   6   6      380.85      405.00     26.05 o
   6   6   6      112.22       83.28     14.02 o
   7   6   6       10.86       14.29      9.24 o
   8   6   6      128.74      142.21     12.84 o
   9   6   6      259.98      263.43     15.92 o
  10   6   6       14.59       16.56      6.60 o
  11   6   6       44.16       37.36      4.44 o
 -12   7   6       44.70       42.84      7.18 o
 -11   7   6       16.16       12.62      4.47 o
 -10   7   6      150.63      129.54     10.01 o
  -9   7   6        3.13        5.39      5.97 o
  -8   7   6       21.55       13.79      7.85 o
  -7   7   6        8.48        3.56      9.41 o
  -6   7   6     1054.32     1106.63     25.42 o
  -5   7   6       24.08       10.89      5.82 o
  -4   7   6       30.47       49.33     14.20 o
  -3   7   6       14.85        0.13     11.04 o
  -2   7   6      259.22      268.70     18.48 o
  -1   7   6      624.92      650.06     27.76 o
   0   7   6      315.23      329.08     20.32 o
   1   7   6      518.49      514.27     25.19 o
   2   7   6      498.24      505.31     24.96 o
   3   7   6      393.89      394.88     28.41 o
   4   7   6      110.89      129.87     11.73 o
   5   7   6       13.95       11.21      9.62 o
   6   7   6       20.50       21.75      8.12 o
   7   7   6       20.28       14.42      8.15 o
   8   7   6        7.54        5.19     11.37 o
   9   7   6      354.46      343.97     15.14 o
  10   7   6        0.36        5.55      5.10 o
  11   7   6      161.48      161.17      7.51 o
 -12   8   6       47.56       42.07      7.20 o
 -11   8   6       35.18       26.41      6.07 o
 -10   8   6      267.88      261.84     15.13 o
  -9   8   6       79.15       81.03      8.56 o
  -8   8   6       18.84       13.41      7.06 o
  -7   8   6      231.83      229.02     14.68 o
  -6   8   6      755.87      828.98     21.47 o
  -5   8   6       47.67       50.28      6.98 o
  -4   8   6       41.37       22.34      7.49 o
  -3   8   6      247.29      255.16     12.89 o
  -2   8   6      298.05      276.62     26.58 o
  -1   8   6      483.95      484.55     21.33 o
   0   8   6      264.86      279.60     20.31 o
   1   8   6       67.15       72.56     10.22 o
   2   8   6        1.62       -2.87      9.47 o
   3   8   6      120.71      138.26      9.86 o
   4   8   6       99.49       98.83     10.10 o
   5   8   6      170.30      156.67     13.38 o
   6   8   6       24.03       10.17      7.69 o
   7   8   6        0.53       -3.12      6.56 o
   8   8   6       49.75       52.85      7.98 o
   9   8   6       69.45       71.58      8.39 o
  10   8   6       98.64       90.22      7.63 o
 -11   9   6       38.43       25.98      4.86 o
 -10   9   6        5.36        3.67      5.78 o
  -9   9   6      248.52      249.45     13.03 o
  -8   9   6       72.45       76.80      8.40 o
  -7   9   6       48.59       49.75      8.51 o
  -6   9   6      438.40      482.65     17.62 o
  -5   9   6      152.75      135.46     10.51 o
  -4   9   6      113.59      114.52      8.71 o
  -3   9   6       11.86        9.86      8.10 o
  -2   9   6      177.36      178.58     11.75 o
  -1   9   6      254.89      256.38     11.03 o
   0   9   6       85.07       79.83      8.80 o
   1   9   6      165.50      153.47     10.64 o
   2   9   6      240.11      228.39     12.28 o
   3   9   6       83.54       93.64     10.17 o
   4   9   6       76.27       68.33      8.93 o
   5   9   6      252.81      272.28     16.15 o
   6   9   6       25.74       16.59      6.46 o
   7   9   6      222.84      239.58     11.77 o
   8   9   6      937.12      970.95     23.14 o
   9   9   6       15.33       12.65      7.82 o
  10   9   6       53.07       52.18      5.82 o
 -10  10   6       71.16       81.63      9.55 o
  -9  10   6       54.52       46.70     10.03 o
  -8  10   6      106.65      108.32      9.46 o
  -7  10   6        0.98       -0.30      7.98 o
  -6  10   6       35.85       40.31      8.79 o
  -5  10   6      139.57      150.49     11.29 o
  -4  10   6       84.94       70.17      8.46 o
  -3  10   6        5.48       -2.28     10.05 o
  -2  10   6       51.59       55.72      8.76 o
  -1  10   6      556.79      568.98     23.28 o
   0  10   6      165.97      177.16     13.50 o
   1  10   6        8.12        0.83      8.29 o
   2  10   6       83.19       65.18     14.94 o
   3  10   6       79.42       73.21     11.75 o
   4  10   6      165.89      174.04     14.64 o
   5  10   6      117.56      131.25     10.22 o
   6  10   6      232.72      255.24     13.30 o
   7  10   6      108.30       98.23      7.20 o
   8  10   6      243.91      281.21     12.34 o
   9  10   6      255.81      253.60     11.91 o
 -10  11   6       65.56       59.64      6.86 o
  -9  11   6       17.03       18.76      8.84 o
  -8  11   6       23.67       17.14      5.41 o
  -7  11   6       45.27       44.71      8.37 o
  -6  11   6      946.89     1046.71     25.46 o
  -5  11   6      185.96      209.14     12.09 o
  -4  11   6       30.38       25.26      6.91 o
  -3  11   6       30.34       27.38      8.81 o
  -2  11   6      105.74      100.81      9.92 o
  -1  11   6      148.30      165.81     13.11 o
   0  11   6      525.60      533.88     23.75 o
   1  11   6       94.45      101.52     11.15 o
   2  11   6       34.54       26.90     10.66 o
   3  11   6       26.66       23.04      8.65 o
   4  11   6       90.26       70.01     15.17 o
   5  11   6        5.65        1.44      6.76 o
   6  11   6       40.60       34.53      7.13 o
   7  11   6       17.36        3.62      8.65 o
   8  11   6       13.31       17.54      6.69 o
  -9  12   6       87.75       82.55      7.36 o
  -8  12   6       17.19       17.45      6.95 o
  -7  12   6       70.92       80.81      7.26 o
  -6  12   6      332.00      361.38     14.20 o
  -5  12   6      276.11      292.65     18.40 o
  -4  12   6       74.62       82.12      8.11 o
  -3  12   6       92.37       91.78      8.93 o
  -2  12   6       35.74       30.97      7.35 o
  -1  12   6       68.71       80.36     11.53 o
   0  12   6      271.07      284.76     17.90 o
   1  12   6       15.85       14.71     10.43 o
   2  12   6       90.25       72.72     11.05 o
   3  12   6       17.49       10.21      7.54 o
   4  12   6        7.94        0.63      7.13 o
   5  12   6       64.34       62.18      8.31 o
   6  12   6        0.56        2.17      6.46 o
   7  12   6        4.87       -8.41      5.60 o
   8  12   6       41.44       33.26      7.98 o
  -7  13   6       11.19       13.77      4.96 o
  -6  13   6      169.42      171.54     10.42 o
  -5  13   6      253.56      281.09     14.06 o
  -4  13   6      113.82      122.83     13.56 o
  -3  13   6        7.14       22.23      8.59 o
  -2  13   6       42.61       42.18      8.67 o
  -1  13   6       15.04       17.19      8.26 o
   0  13   6       53.70       42.20      9.33 o
   1  13   6       46.77       49.77     12.23 o
   2  13   6      170.59      193.54     20.25 o
   3  13   6       20.84       19.13      9.79 o
   4  13   6      172.86      165.94     15.80 o
   5  13   6      127.42      119.01      9.38 o
   6  13   6      129.83      111.05     11.06 o
  -6  14   6       18.84       22.90      5.63 o
  -5  14   6       61.76       55.99      8.30 o
  -4  14   6        3.76        5.76      7.48 o
  -3  14   6      141.91      135.14      9.38 o
  -2  14   6       68.67       61.14      7.88 o
  -1  14   6      123.72      126.17     10.06 o
   0  14   6      220.63      215.37     13.91 o
   1  14   6       51.62       55.53      8.76 o
   2  14   6       60.01       62.73      8.96 o
   3  14   6       15.69       14.61      6.22 o
   4  14   6      186.57      188.06      9.46 o
   5  14   6       11.37       11.25      6.17 o
  -4  15   6       44.04       51.01      8.58 o
  -3  15   6      140.94      138.95     27.81 o
  -2  15   6      107.35      105.49      8.21 o
  -1  15   6        2.88        3.80      6.02 o
   0  15   6      282.49      260.89     27.25 o
   1  15   6       43.53       44.02      5.45 o
   2  15   6        6.45        1.64      5.81 o
   3  15   6       68.62       47.43      8.08 o
 -13   0   7        6.79       10.44      7.00 o
 -12   0   7       38.33       21.82     11.07 o
 -11   0   7      107.50       92.68     16.67 o
 -10   0   7        0.23        9.35      9.82 o
  -9   0   7       27.75       10.63     11.18 o
  -8   0   7        3.81       -8.75     12.01 o
  -7   0   7      191.81      152.38     39.44 o
  -6   0   7       24.04       22.73     22.28 o
  -5   0   7      110.37       95.67     15.38 o
  -4   0   7      256.75      188.95     14.82 o
  -3   0   7       12.77       12.32      5.91 o
  -2   0   7     7264.58     7907.96    104.63 o
  -1   0   7     4695.75     5157.76     61.69 o
   0   0   7        5.49        4.96      5.16 o
   1   0   7      634.44      656.75     29.26 o
   2   0   7        0.09        4.14      7.74 o
   3   0   7       44.54       11.83      9.86 o
   4   0   7      234.40      202.15     21.16 o
   5   0   7      110.69      120.56     18.70 o
   6   0   7      368.36      412.80     22.37 o
   7   0   7        0.36      -11.31      8.34 o
   8   0   7     2328.64     2194.01    116.63 o
   9   0   7       76.48       60.17     16.02 o
  10   0   7        0.03       -9.56      9.26 o
  11   0   7      108.56      126.93     19.94 o
  12   0   7        0.67        3.16     10.11 o
 -13   1   7       73.37       71.15      6.18 o
 -12   1   7       54.68       64.20      8.86 o
 -11   1   7       68.10       60.63     10.41 o
 -10   1   7       21.91       21.52      6.92 o
  -9   1   7      240.30      205.52     12.81 o
  -8   1   7       51.13       41.71      9.25 o
  -7   1   7       39.73       31.41     18.92 o
  -6   1   7       40.73       24.17     16.79 o
  -5   1   7      154.73      126.04     12.15 o
  -4   1   7       58.54       45.23      6.90 o
  -3   1   7      964.62      957.90     21.67 o
  -2   1   7    10509.42    11253.57     56.69 o
  -1   1   7     4310.80     4702.19     36.92 o
   0   1   7      774.08      772.26     14.67 o
   1   1   7       14.57        9.68      4.78 o
   2   1   7       67.62       79.09      8.82 o
   3   1   7       31.18       15.66      7.85 o
   4   1   7      156.56      151.01     13.24 o
   5   1   7      504.25      596.74     28.00 o
   6   1   7       39.85       42.57      6.54 o
   7   1   7        2.08        8.04      6.75 o
   8   1   7      299.08      270.47     17.11 o
   9   1   7      285.04      232.58     20.37 o
  10   1   7       15.47       35.83     10.71 o
  11   1   7       37.39       35.26      8.63 o
  12   1   7        4.66       -0.59      6.64 o
 -13   2   7       22.08       22.20      5.11 o
 -12   2   7        9.33        6.82      6.01 o
 -11   2   7      110.01       94.65     12.20 o
 -10   2   7       23.31       16.42      7.70 o
  -9   2   7      137.35      108.68     10.13 o
  -8   2   7      121.19      138.07     10.83 o
  -7   2   7       45.58       59.57     11.42 o
  -6   2   7       39.25       30.92      9.31 o
  -5   2   7       96.88       79.15     11.05 o
  -4   2   7        1.87        3.21      5.72 o
  -3   2   7      388.57      421.36     14.35 o
  -2   2   7      539.48      555.46     21.13 o
  -1   2   7      807.68      966.64     18.16 o
   0   2   7     1761.35     1799.21     25.76 o
   1   2   7       38.49       40.36      7.65 o
   2   2   7      433.68      497.29     20.27 o
   3   2   7      106.40      116.66     13.33 o
   4   2   7      213.52      230.54     18.07 o
   5   2   7     1193.51     1254.65     41.08 o
   6   2   7        6.30        3.80      4.79 o
   7   2   7       93.23      105.79      9.35 o
   8   2   7      264.28      230.94     17.47 o
   9   2   7      303.61      224.44     15.68 o
  10   2   7        3.09       -3.59     10.89 o
  11   2   7        7.26       10.06      7.25 o
  12   2   7      787.66      857.03     29.49 o
 -13   3   7       12.99       11.32      4.51 o
 -12   3   7       14.87       16.96      6.14 o
 -11   3   7      356.47      335.32     24.83 o
 -10   3   7       21.49        7.39      7.65 o
  -9   3   7      118.75       98.99     10.64 o
  -8   3   7       22.97       13.69      7.78 o
  -7   3   7      221.20      236.10     12.37 o
  -6   3   7       23.43       21.24      9.39 o
  -5   3   7       27.72       30.71      8.94 o
  -4   3   7       82.63       56.00      8.11 o
  -3   3   7       11.60       13.00      6.01 o
  -2   3   7     5131.49     5620.51     43.87 o
  -1   3   7     4894.53     5489.97     49.57 o
   0   3   7     1167.80     1239.89     27.54 o
   1   3   7       32.16       34.05      7.55 o
   2   3   7      308.68      332.55     17.20 o
   3   3   7       98.80      139.24     13.79 o
   4   3   7      509.80      528.21     26.14 o
   5   3   7      198.44      196.97     18.04 o
   6   3   7       69.92       69.18      7.93 o
   7   3   7       12.79       21.73      7.73 o
   8   3   7      257.92      272.38     16.18 o
   9   3   7       53.89       43.31     11.68 o
  10   3   7       94.07       90.00     10.32 o
  11   3   7        0.37       -3.87      5.69 o
  12   3   7        9.38        6.90      3.66 o
 -13   4   7       55.65       48.87      6.62 o
 -12   4   7       15.77       14.11      5.40 o
 -11   4   7       93.66       90.26      8.70 o
 -10   4   7       11.17       -8.66      7.48 o
  -9   4   7       49.84       38.76      8.90 o
  -8   4   7      192.13      193.30     11.43 o
  -7   4   7        0.04        0.50      6.45 o
  -6   4   7       69.49       56.77     11.25 o
  -5   4   7      174.49      164.52     12.12 o
  -4   4   7       72.96       63.54      8.56 o
  -3   4   7       62.84       63.57      8.75 o
  -2   4   7     2949.05     3094.55     37.60 o
  -1   4   7     3679.41     3997.83     39.68 o
   0   4   7       61.69       57.50      7.49 o
   1   4   7       62.84       67.90      9.14 o
   2   4   7      591.40      630.68     23.45 o
   3   4   7       32.84       49.50      9.20 o
   4   4   7      445.98      453.78     24.79 o
   5   4   7      414.87      447.00     23.24 o
   6   4   7      207.49      214.67     11.74 o
   7   4   7        8.63        7.93      6.68 o
   8   4   7     1719.11     1611.44     32.53 o
   9   4   7      335.77      294.32     22.30 o
  10   4   7      119.22      127.63     11.18 o
  11   4   7       82.84       73.72      7.81 o
  12   4   7       50.19       52.80      6.31 o
 -12   5   7      118.04      107.85      9.25 o
 -11   5   7       56.35       60.12      6.59 o
 -10   5   7       27.64       36.71      6.30 o
  -9   5   7      199.42      176.92     10.56 o
  -8   5   7      126.14      126.23      9.94 o
  -7   5   7      477.81      408.48     15.31 o
  -6   5   7      283.52      278.58     11.85 o
  -5   5   7      400.72      352.13     26.60 o
  -4   5   7       33.35       31.23      8.13 o
  -3   5   7     1464.12     1457.18     32.51 o
  -2   5   7     3300.72     3443.44     58.03 o
  -1   5   7     1106.63     1149.53     25.15 o
   0   5   7       53.99       50.52      8.35 o
   1   5   7       34.85       38.50      8.18 o
   2   5   7       48.37       43.49      8.64 o
   3   5   7       31.48       32.01      8.73 o
   4   5   7       84.15       88.35     12.90 o
   5   5   7      710.92      720.75     21.01 o
   6   5   7       95.69       70.39      9.90 o
   7   5   7        5.33       -3.50      9.90 o
   8   5   7      321.99      297.68     19.09 o
   9   5   7      315.57      275.94     14.97 o
  10   5   7        0.05       -2.78      6.40 o
  11   5   7       22.75       19.36      6.23 o
 -12   6   7       33.16       31.96      5.81 o
 -11   6   7      201.05      188.69     10.42 o
 -10   6   7       23.30       24.49      6.39 o
  -9   6   7      153.58      128.62     12.36 o
  -8   6   7      127.82      118.77     10.30 o
  -7   6   7       86.30       82.81     10.80 o
  -6   6   7       84.17      104.23     10.22 o
  -5   6   7      107.73       90.37      9.24 o
  -4   6   7      151.80      133.93     18.85 o
  -3   6   7        1.56        5.13     11.12 o
  -2   6   7      162.22      154.58     14.46 o
  -1   6   7      100.28      127.08     13.93 o
   0   6   7       63.66       62.59     10.99 o
   1   6   7       72.23       74.03     10.21 o
   2   6   7      101.75      102.55     11.49 o
   3   6   7      182.32      160.90     19.82 o
   4   6   7       79.05       58.37      9.77 o
   5   6   7      578.54      584.68     22.72 o
   6   6   7        0.82       -1.53      6.79 o
   7   6   7      112.12      108.74     10.27 o
   8   6   7      631.03      599.98     20.43 o
   9   6   7       41.10       38.03      7.67 o
  10   6   7       35.12       29.24      6.60 o
  11   6   7       19.60       16.67      4.97 o
 -12   7   7       78.29       77.16      7.04 o
 -11   7   7      354.31      362.13     16.00 o
 -10   7   7        5.28       -0.72      5.86 o
  -9   7   7       46.23       32.14      6.75 o
  -8   7   7       52.33       52.56      7.84 o
  -7   7   7       65.14       52.47      8.27 o
  -6   7   7       98.95       91.54      9.04 o
  -5   7   7        5.77       -9.30      9.58 o
  -4   7   7       51.48       55.16      8.71 o
  -3   7   7       27.37       37.04     13.12 o
  -2   7   7      188.39      178.03     16.54 o
  -1   7   7     2028.99     2109.82     50.61 o
   0   7   7      378.46      407.29     23.75 o
   1   7   7        0.45        0.35      8.92 o
   2   7   7      545.22      588.89     28.48 o
   3   7   7      279.88      349.40     18.50 o
   4   7   7      225.22      251.28     14.70 o
   5   7   7      171.12      184.50     16.32 o
   6   7   7      256.33      248.66     14.34 o
   7   7   7       16.58       13.18      6.81 o
   8   7   7      101.45      100.15     11.11 o
   9   7   7       36.32       30.08      7.47 o
  10   7   7       62.16       68.88      6.77 o
  11   7   7       19.06       13.30      3.72 o
 -11   8   7       62.15       58.68      6.79 o
 -10   8   7       19.70       12.08      6.51 o
  -9   8   7       35.58       35.08      8.36 o
  -8   8   7       89.48       94.67      9.43 o
  -7   8   7      233.06      247.29     13.34 o
  -6   8   7      204.19      210.98     12.75 o
  -5   8   7      202.52      213.93     12.45 o
  -4   8   7      134.50      140.19      9.26 o
  -3   8   7       39.87       43.14      6.67 o
  -2   8   7      309.19      289.94     11.98 o
  -1   8   7     1175.31     1205.26     23.07 o
   0   8   7      227.15      228.19     11.40 o
   1   8   7       94.74       90.43      8.19 o
   2   8   7      310.03      288.33     12.90 o
   3   8   7      160.91      180.92     12.58 o
   4   8   7       56.39       65.89     11.27 o
   5   8   7      212.41      233.11     14.13 o
   6   8   7       55.58       60.68      8.47 o
   7   8   7        5.88        6.90      6.55 o
   8   8   7      821.83      809.18     21.18 o
   9   8   7      447.51      458.20     15.57 o
  10   8   7       83.23       80.98      6.10 o
 -11   9   7       61.29       56.04      8.10 o
 -10   9   7       22.05       22.46      6.03 o
  -9   9   7       68.62       67.05      8.40 o
  -8   9   7       74.10       72.19      8.56 o
  -7   9   7      162.20      167.13     13.55 o
  -6   9   7      676.64      738.61     20.92 o
  -5   9   7      451.54      479.03     17.77 o
  -4   9   7      194.17      201.66     10.87 o
  -3   9   7      305.15      318.18     15.16 o
  -2   9   7      283.09      279.29     12.88 o
  -1   9   7       46.97       31.84      7.09 o
   0   9   7      176.74      195.11     10.66 o
   1   9   7       26.97       27.01      6.95 o
   2   9   7       14.43       32.01      9.07 o
   3   9   7      227.81      254.80     14.79 o
   4   9   7       67.09       48.81     12.49 o
   5   9   7      248.79      261.49     14.95 o
   6   9   7       34.27       32.78      5.95 o
   7   9   7        7.24       10.68      5.52 o
   8   9   7      115.34      116.39      8.80 o
   9   9   7       55.95       49.45      6.34 o
 -10  10   7        1.47        3.11      5.42 o
  -9  10   7       56.50       46.66      5.89 o
  -8  10   7       49.34       45.65      6.67 o
  -7  10   7       68.65       74.21      8.28 o
  -6  10   7      137.73      152.70     10.28 o
  -5  10   7       27.91       21.01      9.83 o
  -4  10   7      467.10      508.74     17.25 o
  -3  10   7       99.90       95.17      9.44 o
  -2  10   7       83.86       58.31      9.53 o
  -1  10   7      172.45      181.24     13.10 o
   0  10   7       49.28       61.40      9.36 o
   1  10   7       34.09       22.79     11.75 o
   2  10   7       52.92       41.21      8.52 o
   3  10   7       35.19       45.79     10.03 o
   4  10   7       17.60        7.82      6.94 o
   5  10   7      111.86      108.21     10.00 o
   6  10   7       65.38       52.20      6.81 o
   7  10   7        6.49        2.42      5.14 o
   8  10   7       94.01       85.75     12.68 o
   9  10   7       20.47       11.18      5.25 o
  -9  11   7       12.02        6.46      4.50 o
  -8  11   7       18.28       25.39      5.71 o
  -7  11   7       62.69       60.62      7.49 o
  -6  11   7       41.07       25.73      7.49 o
  -5  11   7        5.27       12.33      6.69 o
  -4  11   7       34.05       28.45      7.04 o
  -3  11   7        8.96       -5.09      6.40 o
  -2  11   7       41.41       42.19      9.10 o
  -1  11   7      374.38      406.98     18.44 o
   0  11   7       68.30       69.62      9.93 o
   1  11   7        8.54        4.99      8.87 o
   2  11   7      300.06      295.37     15.92 o
   3  11   7       47.33       31.43      8.07 o
   4  11   7        1.25       -4.30      6.68 o
   5  11   7       27.69       18.25      7.08 o
   6  11   7      347.69      324.40     15.77 o
   7  11   7       12.40        2.66      9.08 o
   8  11   7        4.52       12.78      7.41 o
  -8  12   7        4.72        1.75      9.05 o
  -7  12   7      129.23      141.09      8.12 o
  -6  12   7      107.19      106.93      8.70 o
  -5  12   7       93.91      109.87      8.31 o
  -4  12   7      103.02       93.44      8.81 o
  -3  12   7      170.29      178.34     10.90 o
  -2  12   7       50.17       43.36      8.62 o
  -1  12   7      151.92      173.27     12.57 o
   0  12   7      128.43      127.26     12.87 o
   1  12   7       37.51       36.54      8.28 o
   2  12   7       39.86       57.45     11.89 o
   3  12   7      147.93      131.52     11.01 o
   4  12   7      120.28      116.26     10.36 o
   5  12   7       56.48       42.57      7.79 o
   6  12   7        4.95        1.27      4.81 o
   7  12   7        2.07        0.04      7.14 o
  -7  13   7        5.84        0.44      4.38 o
  -6  13   7      241.60      263.05     10.12 o
  -5  13   7      256.96      270.02     12.10 o
  -4  13   7      148.59      164.74      9.57 o
  -3  13   7       40.77       36.43     11.42 o
  -2  13   7       16.49       16.47      8.09 o
  -1  13   7       25.83       13.48      7.66 o
   0  13   7      112.66      112.85     11.04 o
   1  13   7        4.98       10.49      7.21 o
   2  13   7        0.37       -5.57      6.87 o
   3  13   7       92.18      106.67     10.54 o
   4  13   7      142.67      134.82      9.98 o
   5  13   7       81.02       83.42      9.35 o
   6  13   7      190.55      171.89     10.56 o
  -5  14   7       15.48       26.31      6.85 o
  -4  14   7      250.49      289.01     21.95 o
  -3  14   7       15.03       21.07      7.64 o
  -2  14   7       37.04       37.40      7.05 o
  -1  14   7       72.49       77.23      8.02 o
   0  14   7       37.78       27.23      7.47 o
   1  14   7       32.99       40.84      7.31 o
   2  14   7       23.53       19.54      5.30 o
   3  14   7        4.00        1.89      6.27 o
   4  14   7       79.46       74.90      6.54 o
  -2  15   7       12.91       10.20      8.22 o
  -1  15   7       18.37       12.97      5.21 o
   0  15   7       11.18       11.90      5.19 o
   1  15   7        6.52        4.57      4.82 o
 -13   0   8        4.81       15.17      7.63 o
 -12   0   8       39.58       59.68     11.11 o
 -11   0   8      299.99      314.96     27.17 o
 -10   0   8       29.48       23.94     13.52 o
  -9   0   8      835.48      861.24     45.01 o
  -8   0   8        8.16        5.73     13.22 o
  -7   0   8     2036.62     2206.73     50.13 o
  -6   0   8        2.03        8.42     11.45 o
  -5   0   8        6.07       -1.76      8.27 o
  -4   0   8     1946.92     1715.49     45.50 o
  -3   0   8        5.40        2.16      5.82 o
  -2   0   8      743.03      748.03     26.03 o
  -1   0   8       22.73       23.18      7.93 o
   0   0   8      286.02      344.35     19.43 o
   1   0   8      317.77      342.31     21.22 o
   2   0   8        2.91        2.57      8.28 o
   3   0   8       76.55       97.13     15.63 o
   4   0   8        4.79        4.36     11.26 o
   5   0   8      193.41      212.91     24.60 o
   6   0   8      214.14      167.58     11.45 o
   7   0   8        0.01       -1.45      8.62 o
   8   0   8     2036.26     1791.25     68.86 o
   9   0   8        4.40        0.21     14.51 o
  10   0   8       64.69       87.71     18.82 o
  11   0   8       25.16       52.74     17.04 o
  12   0   8        1.39        1.53      7.11 o
 -13   1   8       13.56       20.80      4.95 o
 -12   1   8       64.02       83.38      9.25 o
 -11   1   8      369.03      370.64     20.23 o
 -10   1   8      109.88       91.39     12.75 o
  -9   1   8      133.73      148.42     14.04 o
  -8   1   8       97.97       99.92      9.12 o
  -7   1   8     1076.84     1108.83     22.23 o
  -6   1   8      121.74      136.68     16.84 o
  -5   1   8       43.40       39.40      7.79 o
  -4   1   8       44.24       34.78      7.00 o
  -3   1   8       67.09       63.31      7.78 o
  -2   1   8      304.18      306.04     13.39 o
  -1   1   8      127.78      135.88      9.88 o
   0   1   8      346.44      433.81     13.66 o
   1   1   8       72.16       84.22      8.29 o
   2   1   8       26.20       22.16      6.88 o
   3   1   8       12.43        8.36      7.15 o
   4   1   8       85.69       97.26     11.86 o
   5   1   8      193.23      191.84     16.17 o
   6   1   8       67.59       44.56      6.10 o
   7   1   8      138.11      110.23     11.28 o
   8   1   8      312.71      280.15     14.28 o
   9   1   8       10.84       12.58      7.93 o
  10   1   8      139.33      134.94     11.91 o
  11   1   8        3.31        4.11      9.43 o
 -13   2   8        8.96        9.22      3.63 o
 -12   2   8       17.21       18.08      7.64 o
 -11   2   8      135.69      108.71      9.91 o
 -10   2   8      562.50      459.04     21.92 o
  -9   2   8       27.41       25.62      7.89 o
  -8   2   8      430.23      410.84     18.81 o
  -7   2   8      114.59      107.29      9.62 o
  -6   2   8      223.64      215.25     16.45 o
  -5   2   8       56.45       57.94      9.04 o
  -4   2   8      104.10      102.21     10.37 o
  -3   2   8      846.20      985.52     26.46 o
  -2   2   8      442.20      468.33     16.59 o
  -1   2   8      206.28      233.65     12.57 o
   0   2   8      463.25      624.42     18.68 o
   1   2   8       29.14       32.97      6.66 o
   2   2   8      965.29      909.30     28.71 o
   3   2   8       46.85       45.19      9.22 o
   4   2   8      239.22      253.32     17.23 o
   5   2   8       67.75       73.96      8.74 o
   6   2   8       28.76       26.52      5.72 o
   7   2   8      285.69      223.28     14.74 o
   8   2   8       87.25       85.87      9.51 o
   9   2   8       34.65       27.32      7.67 o
  10   2   8        0.31        1.29      7.73 o
  11   2   8       15.63       21.49      5.44 o
 -13   3   8        5.95        4.47      3.48 o
 -12   3   8       63.25       71.90      7.61 o
 -11   3   8      225.57      196.60     12.93 o
 -10   3   8        8.02      -10.63      7.09 o
  -9   3   8       84.86       87.66      7.42 o
  -8   3   8       11.37        9.20      6.70 o
  -7   3   8      387.62      376.51     12.68 o
  -6   3   8      297.34      291.47     12.71 o
  -5   3   8        6.03       -3.09      7.67 o
  -4   3   8      163.53      157.80     12.49 o
  -3   3   8       93.56       99.95     10.64 o
  -2   3   8      147.74      146.41     10.15 o
  -1   3   8      135.10      148.75     10.68 o
   0   3   8      374.68      451.50     16.74 o
   1   3   8       17.01       11.37      6.87 o
   2   3   8        6.64        8.34      6.77 o
   3   3   8      239.93      233.24     18.29 o
   4   3   8       62.71       69.12     13.20 o
   5   3   8       39.73       42.63      6.14 o
   6   3   8       89.67       87.68      7.42 o
   7   3   8       18.24       18.59      7.83 o
   8   3   8      407.12      402.06     20.67 o
   9   3   8       21.20       23.99      8.03 o
  10   3   8      193.25      179.80     12.32 o
  11   3   8       87.24      118.05      8.31 o
 -12   4   8       11.95        2.71      4.12 o
 -11   4   8      180.44      169.50     11.62 o
 -10   4   8       94.35       88.48      7.66 o
  -9   4   8      294.38      290.91     11.46 o
  -8   4   8      832.97      833.66     18.80 o
  -7   4   8     1874.78     1869.00     28.05 o
  -6   4   8     1164.66     1135.77     17.25 o
  -5   4   8       84.14       77.59     11.75 o
  -4   4   8     1793.66     1689.50     45.71 o
  -3   4   8       35.85       48.70      8.81 o
  -2   4   8      465.98      485.59     20.46 o
  -1   4   8      177.77      209.26     11.82 o
   0   4   8      356.13      385.56     16.21 o
   1   4   8       62.99       61.70     10.13 o
   2   4   8      131.22      129.82     12.89 o
   3   4   8      120.20      122.95     14.30 o
   4   4   8       34.06       23.59      7.95 o
   5   4   8      153.99      162.71     10.64 o
   6   4   8      234.12      209.76     12.99 o
   7   4   8       99.76       86.71      9.24 o
   8   4   8     1076.17      970.51     27.03 o
   9   4   8      105.93       78.26     11.06 o
  10   4   8       55.05       49.55      8.21 o
  11   4   8       11.98       10.97      4.48 o
 -12   5   8        4.68        1.83      5.06 o
 -11   5   8      217.05      190.54     11.77 o
 -10   5   8      204.40      191.54     11.48 o
  -9   5   8       81.17       72.59      7.87 o
  -8   5   8      182.92      182.48     10.70 o
  -7   5   8      510.66      519.85     16.01 o
  -6   5   8      227.54      247.96     10.98 o
  -5   5   8      332.44      317.51     14.56 o
  -4   5   8       19.46       18.18      8.08 o
  -3   5   8      888.68      900.27     27.74 o
  -2   5   8      429.64      437.54     24.59 o
  -1   5   8      622.43      617.58     21.99 o
   0   5   8       81.61       92.71     10.46 o
   1   5   8       43.05       30.52      8.55 o
   2   5   8       70.37       59.56     10.32 o
   3   5   8        2.90       -3.19      8.18 o
   4   5   8      385.18      383.18     15.40 o
   5   5   8      142.00      131.39     10.42 o
   6   5   8        2.85        9.84      6.99 o
   7   5   8      365.28      352.11     14.83 o
   8   5   8       49.31       54.15      8.44 o
   9   5   8      141.34      128.75     11.65 o
  10   5   8        3.11        5.51      5.28 o
  11   5   8       57.20       49.33      6.09 o
 -12   6   8       27.31       13.86      5.40 o
 -11   6   8      125.77      102.98      9.12 o
 -10   6   8      277.28      240.61     12.83 o
  -9   6   8      121.60      125.42     12.04 o
  -8   6   8       90.34       87.76      9.62 o
  -7   6   8       91.20       81.21      9.56 o
  -6   6   8       82.73       69.85      7.54 o
  -5   6   8      187.89      168.18      9.98 o
  -4   6   8      437.05      468.13     17.30 o
  -3   6   8      339.51      339.72     28.68 o
  -2   6   8      750.15      775.90     41.94 o
  -1   6   8      325.44      343.61     21.18 o
   0   6   8      103.45      117.02     12.21 o
   1   6   8       34.62       19.65      8.29 o
   2   6   8       14.37        3.17      7.33 o
   3   6   8       96.22       90.41     11.28 o
   4   6   8      545.86      587.54     20.56 o
   5   6   8       30.73       33.58      9.85 o
   6   6   8        5.77       -2.98      6.84 o
   7   6   8        5.94        9.83      6.59 o
   8   6   8      121.07      121.74      9.03 o
   9   6   8       64.31       69.77      9.46 o
  10   6   8       21.45       23.25      5.98 o
 -11   7   8       58.27       43.68      6.53 o
 -10   7   8        6.51        2.80      5.92 o
  -9   7   8       12.63       10.34      7.29 o
  -8   7   8       11.34       -0.36      7.47 o
  -7   7   8       57.80       54.02      8.39 o
  -6   7   8      145.68      131.07     11.12 o
  -5   7   8       54.48       43.78      7.88 o
  -4   7   8      243.71      239.58     11.03 o
  -3   7   8       86.81       79.75      7.64 o
  -2   7   8      267.80      253.24     12.17 o
  -1   7   8      179.60      188.64     10.90 o
   0   7   8      221.42      206.50     10.36 o
   1   7   8       38.82       34.90      6.02 o
   2   7   8      213.42      214.03     11.28 o
   3   7   8      508.47      532.56     20.97 o
   4   7   8       57.63       92.00     16.17 o
   5   7   8       81.45       93.11     11.72 o
   6   7   8        3.89       -2.02      6.48 o
   7   7   8       54.79       54.84      7.80 o
   8   7   8      219.23      207.55     11.47 o
   9   7   8       14.17       20.89      5.89 o
  10   7   8       38.66       29.50      5.79 o
 -11   8   8       28.09       27.62      4.29 o
 -10   8   8      105.71       92.31      8.67 o
  -9   8   8        3.36        6.45      6.66 o
  -8   8   8      429.10      448.10     17.14 o
  -7   8   8     1067.62     1105.30     24.46 o
  -6   8   8     1149.27     1252.45     25.38 o
  -5   8   8      330.00      331.60     14.43 o
  -4   8   8      987.01     1048.88     27.07 o
  -3   8   8       44.10       34.53      8.67 o
  -2   8   8      219.25      207.98     10.57 o
  -1   8   8      281.22      305.27     10.77 o
   0   8   8       76.03       68.58      6.72 o
   1   8   8       44.01       30.42      6.07 o
   2   8   8       51.56       51.70      7.17 o
   3   8   8      554.59      604.77     21.62 o
   4   8   8      288.75      288.21     15.51 o
   5   8   8       17.27        7.19      6.85 o
   6   8   8      197.79      195.21     11.72 o
   7   8   8      223.73      219.82     11.09 o
   8   8   8      191.28      193.83     10.64 o
   9   8   8      116.83      123.33      7.99 o
  10   8   8       20.10       12.07      4.41 o
 -10   9   8      114.17      119.09      8.93 o
  -9   9   8       11.62       11.42      5.34 o
  -8   9   8      113.42      118.33     10.77 o
  -7   9   8       26.21       19.45      6.86 o
  -6   9   8       54.71       64.38      8.41 o
  -5   9   8      290.56      300.70     13.45 o
  -4   9   8       21.84       15.27      6.52 o
  -3   9   8      840.23      911.51     25.26 o
  -2   9   8      117.20      108.21      9.99 o
  -1   9   8      424.55      449.04     18.12 o
   0   9   8       12.47        2.27      6.73 o
   1   9   8        0.34       -2.93      6.53 o
   2   9   8      129.36      121.17     10.13 o
   3   9   8      141.26      152.15     12.02 o
   4   9   8      618.86      633.41     22.18 o
   5   9   8       35.86       29.05      7.72 o
   6   9   8       17.29       24.18      7.10 o
   7   9   8      233.78      238.37     10.66 o
   8   9   8       15.19       14.34      4.74 o
   9   9   8      120.50      134.89      8.92 o
 -10  10   8       89.97       77.50      8.43 o
  -9  10   8       72.58       71.74      5.84 o
  -8  10   8        1.98       -0.57      6.50 o
  -7  10   8       33.50       34.22      6.22 o
  -6  10   8        5.41       -2.66      6.37 o
  -5  10   8      138.88      132.45     10.11 o
  -4  10   8      289.16      301.55     12.94 o
  -3  10   8       22.27       12.55      9.00 o
  -2  10   8       93.49       99.90     10.77 o
  -1  10   8      200.45      202.48     13.15 o
   0  10   8       58.66       62.76      8.41 o
   1  10   8        5.00        3.57      6.99 o
   2  10   8      236.34      232.66     14.91 o
   3  10   8       65.39       61.03      7.90 o
   4  10   8      528.86      525.58     18.72 o
   5  10   8      175.26      190.74     10.81 o
   6  10   8      103.46      113.71      8.95 o
   7  10   8      111.53      105.10      7.86 o
   8  10   8       41.24       37.55      5.58 o
  -9  11   8        0.57        2.53      6.35 o
  -8  11   8       23.59       23.65      5.24 o
  -7  11   8       15.39       12.67      5.52 o
  -6  11   8       24.15       21.99      6.81 o
  -5  11   8       58.29       66.70      7.98 o
  -4  11   8       78.24       98.17      9.58 o
  -3  11   8      231.97      260.27     14.59 o
  -2  11   8      155.59      169.40     12.06 o
  -1  11   8       57.52       50.46      9.10 o
   0  11   8       90.24       81.49     10.13 o
   1  11   8       36.65       46.86      9.48 o
   2  11   8      166.09      162.55     12.51 o
   3  11   8      108.55       89.83      9.83 o
   4  11   8       81.35       71.14     10.18 o
   5  11   8       97.88       87.57      9.34 o
   6  11   8       39.37       31.21      6.88 o
   7  11   8       51.01       44.37     10.91 o
  -8  12   8       14.29        7.94      6.09 o
  -7  12   8      295.02      284.59     12.49 o
  -6  12   8      290.51      343.42     12.83 o
  -5  12   8      344.15      376.92     13.98 o
  -4  12   8      177.78      195.72     13.91 o
  -3  12   8       43.99       44.68      7.89 o
  -2  12   8       62.01       70.65      9.26 o
  -1  12   8      116.48      107.82     10.35 o
   0  12   8        1.62       -3.48      6.53 o
   1  12   8       56.60       42.83      8.40 o
   2  12   8        1.49        1.33      7.40 o
   3  12   8      231.20      229.01     13.98 o
   4  12   8      354.78      351.29     13.88 o
   5  12   8       15.89        8.88      9.89 o
   6  12   8      188.16      197.18     20.24 o
  -6  13   8       90.73       90.74      6.63 o
  -5  13   8      177.68      188.40      9.80 o
  -4  13   8      135.09      151.12     10.26 o
  -3  13   8      424.31      487.99     16.08 o
  -2  13   8       27.92       28.79      6.05 o
  -1  13   8      132.12      146.53     11.77 o
   0  13   8        7.62        3.41      6.55 o
   1  13   8        0.27        7.44      7.47 o
   2  13   8       28.43       21.97      6.51 o
   3  13   8      148.43      139.84      8.77 o
   4  13   8      260.65      232.97     11.31 o
   5  13   8      108.71       88.93      8.57 o
  -4  14   8      142.79      105.43     11.70 o
  -3  14   8       11.16       -0.71      5.00 o
  -2  14   8       15.86        7.82      6.69 o
  -1  14   8       51.66       51.38      6.68 o
   0  14   8       16.79       19.55      5.93 o
   1  14   8        1.24        7.05      6.70 o
   2  14   8       44.83       40.12      5.13 o
   3  14   8       44.92       39.23      5.31 o
 -13   0   9        0.05        2.05      5.19 o
 -12   0   9       12.02       31.76      8.18 o
 -11   0   9        0.31        3.94      7.89 o
 -10   0   9       81.66       91.88     14.17 o
  -9   0   9      963.23     1119.86     41.12 o
  -8   0   9       32.38       37.60     10.65 o
  -7   0   9     7446.48     7779.02    133.22 o
  -6   0   9      278.42      291.83     14.95 o
  -5   0   9       46.89       34.51     12.59 o
  -4   0   9       19.40       23.69     11.73 o
  -3   0   9        0.01       -0.57      9.80 o
  -2   0   9      705.92      922.99     34.69 o
  -1   0   9       11.59        7.64      8.16 o
   0   0   9       13.41       12.34      9.92 o
   1   0   9        3.75       11.40     15.03 o
   2   0   9       22.51        7.78      9.69 o
   3   0   9       28.82       45.66     13.56 o
   4   0   9     1290.08     1442.24     56.79 o
   5   0   9       90.00       86.63      8.58 o
   6   0   9        0.24       25.73      8.94 o
   7   0   9       43.27       35.55      9.50 o
   8   0   9      230.96      225.66     17.09 o
   9   0   9       26.22        6.89     11.20 o
  10   0   9       48.81       36.49     18.43 o
  11   0   9        2.80        9.34      6.18 o
 -13   1   9        7.91       -2.23      4.72 o
 -12   1   9        0.70       -0.22      4.90 o
 -11   1   9        3.76        5.43      7.29 o
 -10   1   9      101.46      100.09      9.84 o
  -9   1   9      193.95      222.32     13.47 o
  -8   1   9        5.17        8.90      7.29 o
  -7   1   9      482.96      468.88     14.55 o
  -6   1   9     1964.22     2005.77     23.36 o
  -5   1   9      260.36      257.09     16.79 o
  -4   1   9        4.96        1.88      8.21 o
  -3   1   9      167.35      156.85     12.46 o
  -2   1   9      233.05      291.49     14.23 o
  -1   1   9       48.60       57.23      8.40 o
   0   1   9       21.70        7.61      7.51 o
   1   1   9       10.58       24.75      7.73 o
   2   1   9        0.13       -5.44      7.37 o
   3   1   9       29.32       36.15      9.25 o
   4   1   9     3462.99     3790.43     53.12 o
   5   1   9      405.49      415.25     12.26 o
   6   1   9      120.40       85.16      8.95 o
   7   1   9      837.61      696.81     22.22 o
   8   1   9      244.02      269.59     14.46 o
   9   1   9        1.73       -7.32      7.16 o
  10   1   9      163.52      158.04     12.41 o
  11   1   9       26.95       34.19      6.63 o
 -12   2   9        7.00        1.03      4.69 o
 -11   2   9        1.61        5.20      5.68 o
 -10   2   9      191.86      179.26     12.24 o
  -9   2   9        5.01        6.15      6.75 o
  -8   2   9     1969.17     2077.58     36.84 o
  -7   2   9      274.69      255.86     11.34 o
  -6   2   9     2561.40     2596.91     28.95 o
  -5   2   9      253.42      239.36     20.30 o
  -4   2   9       15.93       17.97      8.69 o
  -3   2   9       88.95       60.39      9.43 o
  -2   2   9      228.25      265.95     14.03 o
  -1   2   9       90.02       92.39      9.80 o
   0   2   9        6.07        7.58      7.66 o
   1   2   9       54.54       44.59      8.77 o
   2   2   9       29.91       22.31      7.06 o
   3   2   9      308.61      323.74     18.48 o
   4   2   9     4013.31     4335.96     46.56 o
   5   2   9       74.55       78.50      7.33 o
   6   2   9       13.99        9.63      6.85 o
   7   2   9      254.75      209.80     13.52 o
   8   2   9      148.89      168.23     11.96 o
   9   2   9       26.38       10.63      6.96 o
  10   2   9      102.81      109.81      9.94 o
  11   2   9        0.65        6.46      4.95 o
 -12   3   9       21.38       12.01      4.09 o
 -11   3   9        1.74        3.17      7.31 o
 -10   3   9       61.79       50.94      8.26 o
  -9   3   9      438.10      474.52     16.36 o
  -8   3   9       45.69       43.89      7.86 o
  -7   3   9      424.68      394.75     14.21 o
  -6   3   9      392.13      400.31     11.04 o
  -5   3   9     1242.17     1232.69     23.51 o
  -4   3   9       15.28       25.53     10.58 o
  -3   3   9       13.95       12.37      7.19 o
  -2   3   9      428.22      491.68     21.43 o
  -1   3   9       31.40       43.77      8.06 o
   0   3   9       10.13        4.54     13.57 o
   1   3   9      306.68      349.32     19.00 o
   2   3   9       93.98       61.00     10.93 o
   3   3   9      116.16      118.38     12.73 o
   4   3   9     1804.37     1904.49     32.15 o
   5   3   9     1147.31     1130.24     27.88 o
   6   3   9      109.09      104.82      9.14 o
   7   3   9      547.88      472.04     18.68 o
   8   3   9      344.41      351.97     15.61 o
   9   3   9       86.68       73.44      9.46 o
  10   3   9       72.51       71.36      8.30 o
  11   3   9       30.70       19.93      5.28 o
 -12   4   9        4.42        4.98      3.86 o
 -11   4   9        3.46        2.51      6.39 o
 -10   4   9       37.62       43.08      7.70 o
  -9   4   9      476.96      503.22     15.75 o
  -8   4   9      129.02      153.70     10.41 o
  -7   4   9     3579.91     3739.85     42.84 o
  -6   4   9     1044.62     1014.65     16.89 o
  -5   4   9       75.11       75.69      6.47 o
  -4   4   9        1.86       10.18      7.97 o
  -3   4   9      143.88      146.86     13.40 o
  -2   4   9      479.11      546.06     23.21 o
  -1   4   9       62.86       79.06     10.86 o
   0   4   9       71.52       64.79     12.57 o
   1   4   9       31.27       31.04      8.67 o
   2   4   9       10.09       15.23      8.32 o
   3   4   9       17.12       20.83      9.21 o
   4   4   9      451.28      500.72     18.98 o
   5   4   9      348.19      360.02     18.54 o
   6   4   9        4.39       -9.21      9.28 o
   7   4   9      106.77       91.79      8.61 o
   8   4   9       69.14       65.03      9.31 o
   9   4   9       24.76       16.82      7.28 o
  10   4   9       22.37       16.87      6.15 o
  11   4   9       11.08       18.56      5.50 o
 -12   5   9       17.52       14.78      5.69 o
 -11   5   9        1.00       -8.11      5.41 o
 -10   5   9       23.64       25.29      5.86 o
  -9   5   9        4.35        2.11      5.66 o
  -8   5   9      123.08      123.81     10.26 o
  -7   5   9      325.32      330.76     15.10 o
  -6   5   9     2218.71     2281.98     28.87 o
  -5   5   9       35.67       41.07      8.54 o
  -4   5   9      119.36      119.35      8.34 o
  -3   5   9      152.66      154.10      9.79 o
  -2   5   9      110.13      124.22     19.52 o
  -1   5   9      217.40      228.23     26.58 o
   0   5   9        0.01       -9.44      7.65 o
   1   5   9      111.26      107.75     12.27 o
   2   5   9      341.98      349.20     13.99 o
   3   5   9      496.06      502.76     20.97 o
   4   5   9     1931.29     2004.00     34.43 o
   5   5   9      118.27      116.87     13.31 o
   6   5   9       49.39       49.94      9.39 o
   7   5   9      376.21      359.20     17.68 o
   8   5   9        4.75        4.53      6.22 o
   9   5   9       15.20       14.52      6.44 o
  10   5   9       70.82       65.74      6.64 o
 -11   6   9        1.88        6.00      6.00 o
 -10   6   9      125.66      111.60      8.06 o
  -9   6   9       11.38       21.88      6.06 o
  -8   6   9      311.89      312.06     13.84 o
  -7   6   9      626.33      647.57     19.82 o
  -6   6   9     1544.12     1638.42     26.39 o
  -5   6   9      474.15      494.63     16.21 o
  -4   6   9       49.03       32.66      7.61 o
  -3   6   9       44.71       42.71      7.20 o
  -2   6   9      229.04      234.81     11.04 o
  -1   6   9       90.83       94.07      8.35 o
   0   6   9       23.95       17.83      6.19 o
   1   6   9       57.27       60.81      6.74 o
   2   6   9       18.08       25.71      6.36 o
   3   6   9      678.90      723.13     21.14 o
   4   6   9     1389.24     1560.96     39.98 o
   5   6   9      277.15      294.42     19.08 o
   6   6   9       94.72       91.84      9.95 o
   7   6   9      172.71      186.73     10.67 o
   8   6   9       18.84        8.71      5.87 o
   9   6   9       42.43       52.14      6.41 o
  10   6   9       74.80       78.10      6.85 o
 -11   7   9        8.26        9.02      5.48 o
 -10   7   9       11.38        3.42      5.35 o
  -9   7   9      289.28      299.29     12.57 o
  -8   7   9       18.15       17.80      7.15 o
  -7   7   9      326.68      357.73     14.99 o
  -6   7   9        7.33       19.25      8.61 o
  -5   7   9     1076.48     1154.07     24.71 o
  -4   7   9        5.92        1.45      6.92 o
  -3   7   9       51.50       44.58      7.15 o
  -2   7   9      270.11      277.08     14.11 o
  -1   7   9       26.11       27.22      6.88 o
   0   7   9        0.03       -2.72      8.79 o
   1   7   9       24.24       15.28      7.00 o
   2   7   9        1.60       -4.61      5.45 o
   3   7   9      167.08      175.87     14.99 o
   4   7   9      321.99      307.74     15.94 o
   5   7   9     1279.77     1449.92     31.43 o
   6   7   9       38.69       31.34      7.11 o
   7   7   9      146.05      128.37      8.40 o
   8   7   9      117.67      119.57      7.19 o
   9   7   9       97.58       92.22      8.57 o
 -10   8   9        1.08        2.21      5.88 o
  -9   8   9       84.41       88.72      8.58 o
  -8   8   9      210.68      228.27     11.87 o
  -7   8   9      295.13      328.61     13.19 o
  -6   8   9      654.72      714.26     20.54 o
  -5   8   9      170.40      176.65     12.26 o
  -4   8   9      126.93      130.51     11.10 o
  -3   8   9      164.57      158.54     11.28 o
  -2   8   9       72.14       80.90      8.95 o
  -1   8   9      104.98      107.44      8.63 o
   0   8   9       21.34       11.53      5.61 o
   1   8   9       62.46       71.00      9.17 o
   2   8   9       22.98       22.78      6.29 o
   3   8   9       21.12       17.45      7.68 o
   4   8   9      150.70      150.96     11.77 o
   5   8   9      219.08      236.74     16.42 o
   6   8   9       11.97       10.84      6.86 o
   7   8   9       48.86       53.22      6.66 o
   8   8   9       16.85       16.70      4.88 o
   9   8   9       59.53       53.76      6.23 o
 -10   9   9       51.19       50.07      8.91 o
  -9   9   9       54.98       60.49      6.38 o
  -8   9   9      244.04      246.48     10.72 o
  -7   9   9       31.86       23.84      6.48 o
  -6   9   9      942.75     1061.51     22.43 o
  -5   9   9      179.53      196.53     11.76 o
  -4   9   9      137.74      162.43     10.57 o
  -3   9   9        1.65       -1.52      8.38 o
  -2   9   9       29.05       28.24      7.21 o
  -1   9   9      143.49      138.67     10.55 o
   0   9   9        2.89        8.68      5.61 o
   1   9   9       45.64       46.81      7.93 o
   2   9   9      353.93      363.58     16.23 o
   3   9   9      520.18      526.55     19.92 o
   4   9   9     1286.55     1327.65     34.22 o
   5   9   9        7.39        2.38      6.70 o
   6   9   9       11.06       21.23      7.77 o
   7   9   9       23.37       13.24      5.12 o
   8   9   9      163.00      135.10     10.33 o
  -9  10   9       15.91       16.86      4.64 o
  -8  10   9        4.41        1.94      4.93 o
  -7  10   9      133.84      138.97      8.23 o
  -6  10   9      575.25      611.10     16.15 o
  -5  10   9      330.71      348.13     14.48 o
  -4  10   9      107.78      113.44      9.77 o
  -3  10   9       24.53       11.99      6.66 o
  -2  10   9       21.53       21.05      6.71 o
  -1  10   9        1.84      -10.18      6.99 o
   0  10   9        7.06        5.60      7.24 o
   1  10   9        9.20       10.20      6.94 o
   2  10   9       20.49       14.85      6.39 o
   3  10   9      112.48      114.14      9.87 o
   4  10   9      475.57      466.95     16.99 o
   5  10   9      256.43      262.60     11.28 o
   6  10   9      183.36      186.15     10.03 o
   7  10   9       33.19       24.01      4.57 o
   8  10   9       15.76        7.19     23.91 o
  -8  11   9        2.82       -0.09      4.14 o
  -7  11   9       64.82       58.59     10.13 o
  -6  11   9       12.98       12.07      5.38 o
  -5  11   9      408.13      481.00     16.61 o
  -4  11   9        2.88        1.37      7.40 o
  -3  11   9       30.08       35.89      7.46 o
  -2  11   9       34.18       33.62      7.88 o
  -1  11   9       14.63       15.63      7.45 o
   0  11   9       19.47       24.96      7.12 o
   1  11   9      143.02      125.77     11.13 o
   2  11   9       35.84       25.83      6.63 o
   3  11   9      100.57       83.95     11.59 o
   4  11   9      225.43      222.01     13.67 o
   5  11   9      584.05      570.47     19.28 o
   6  11   9        6.02        0.21      4.82 o
   7  11   9       20.43        1.89     21.85 o
  -7  12   9       22.80       24.23      6.36 o
  -6  12   9       80.04       71.86      5.90 o
  -5  12   9      105.48      104.55      8.28 o
  -4  12   9      184.73      196.97     12.53 o
  -3  12   9       19.35        6.44      7.41 o
  -2  12   9       22.29       18.54      6.36 o
  -1  12   9       30.23       29.33      7.16 o
   0  12   9        8.73        4.09      6.29 o
   1  12   9       53.36       50.07      6.72 o
   2  12   9       36.09       29.37      6.34 o
   3  12   9       63.92       54.95      9.52 o
   4  12   9      342.87      323.01     18.87 o
   5  12   9       20.38       19.05      6.19 o
  -5  13   9      174.48      152.01      9.44 o
  -4  13   9       14.88       25.87      6.49 o
  -3  13   9       72.42       68.77      7.75 o
  -2  13   9       45.39       35.89      6.30 o
  -1  13   9       25.15       20.50      8.20 o
   0  13   9       14.61       23.75      6.95 o
   1  13   9        8.86       12.44      7.78 o
   2  13   9      115.71      114.85     11.36 o
   3  13   9      138.65      112.59      8.54 o
   4  13   9      752.37      650.94     99.00 o
  -3  14   9       17.55       12.57      8.41 o
  -2  14   9       26.10       41.43      8.34 o
  -1  14   9        4.24        3.68      8.31 o
   0  14   9        1.24        9.34      7.49 o
   1  14   9       39.72       31.08      5.05 o
 -12   0  10        2.44       -3.57     10.42 o
 -11   0  10        0.00       -4.50      8.46 o
 -10   0  10       13.99       12.72      7.12 o
  -9   0  10       18.41       15.39      7.92 o
  -8   0  10       46.70       53.41      9.65 o
  -7   0  10      417.99      447.68     18.45 o
  -6   0  10       64.32       61.23      9.11 o
  -5   0  10      806.10      846.97     23.74 o
  -4   0  10       13.81        3.87     24.22 o
  -3   0  10       13.08       33.86     15.23 o
  -2   0  10      411.30      446.60     27.38 o
  -1   0  10        4.86        2.46      9.77 o
   0   0  10        6.13       10.55     14.27 o
   1   0  10      231.56      290.28     38.16 o
   2   0  10        1.26       41.24     21.62 o
   3   0  10      351.86      369.32     15.17 o
   4   0  10      922.54     1012.17     26.39 o
   5   0  10       74.33       66.00     10.81 o
   6   0  10      118.39      115.14     12.07 o
   7   0  10       51.17       30.55      8.60 o
   8   0  10       10.68       16.61      9.62 o
   9   0  10      357.39      331.42     27.31 o
  10   0  10        0.20       15.05     13.73 o
 -12   1  10        4.10        9.93      4.62 o
 -11   1  10      106.97       84.36      7.52 o
 -10   1  10       14.78        8.30      5.52 o
  -9   1  10       31.51       31.57      7.12 o
  -8   1  10     1575.27     1699.73     28.61 o
  -7   1  10       22.22        9.54      6.83 o
  -6   1  10      587.84      593.68     14.64 o
  -5   1  10     2276.12     2301.26     24.65 o
  -4   1  10      398.97      405.09     23.41 o
  -3   1  10      261.83      247.82     22.55 o
  -2   1  10      492.25      553.66     21.88 o
  -1   1  10        7.25       10.94      7.19 o
   0   1  10       19.03       27.63     15.18 o
   1   1  10     1800.98     1857.14     63.94 o
   2   1  10      476.35      537.95     37.37 o
   3   1  10     3888.98     4225.87     43.67 o
   4   1  10      261.74      289.26     11.09 o
   5   1  10      425.63      437.70     15.75 o
   6   1  10       90.87       88.09      9.03 o
   7   1  10      485.08      454.12     20.37 o
   8   1  10       25.99       15.23      6.98 o
   9   1  10       88.06       86.66      9.67 o
  10   1  10        7.11       13.36      8.11 o
 -12   2  10        8.09        8.57      4.57 o
 -11   2  10       68.35       49.05      5.95 o
 -10   2  10        7.18       -3.70      5.53 o
  -9   2  10       51.83       48.56      7.18 o
  -8   2  10     1468.61     1628.67     28.16 o
  -7   2  10      157.85      154.16     10.22 o
  -6   2  10      679.00      649.31     14.75 o
  -5   2  10      179.84      183.34      8.10 o
  -4   2  10       32.26       31.11      6.10 o
  -3   2  10        0.12        4.19      7.19 o
  -2   2  10      251.71      275.28     17.43 o
  -1   2  10       20.89       17.86      8.77 o
   0   2  10      117.99       99.23     15.88 o
   1   2  10       26.42       41.46     16.43 o
   2   2  10       62.23       62.92     10.39 o
   3   2  10     4190.61     4348.70     39.58 o
   4   2  10      186.27      177.92      9.83 o
   5   2  10     1315.26     1295.76     29.41 o
   6   2  10       16.45       -0.42      6.56 o
   7   2  10       61.89       48.93      8.56 o
   8   2  10       30.22       29.24      7.34 o
   9   2  10        8.04       -3.95      7.68 o
  10   2  10        7.06       15.67      5.89 o
 -12   3  10        5.33        3.64      3.47 o
 -11   3  10       41.01       38.86      5.99 o
 -10   3  10       16.78        9.58      6.69 o
  -9   3  10       88.53       88.26      8.56 o
  -8   3  10      692.86      752.59     18.20 o
  -7   3  10      231.01      229.33     11.11 o
  -6   3  10      536.29      511.59     13.27 o
  -5   3  10     2309.63     2343.58     27.44 o
  -4   3  10       23.36       21.34      4.86 o
  -3   3  10       27.15       20.48      8.78 o
  -2   3  10      264.71      298.19     18.35 o
  -1   3  10       29.77       34.33      9.53 o
   0   3  10       34.57       35.50     11.85 o
   1   3  10     1335.71     1377.31     49.01 o
   2   3  10      204.56      211.05     10.31 o
   3   3  10     2220.68     2402.61     33.36 o
   4   3  10      579.06      630.46     18.20 o
   5   3  10      792.14      791.41     24.41 o
   6   3  10      375.79      354.92     15.57 o
   7   3  10      133.44      118.82     10.31 o
   8   3  10        7.20       -0.14      5.99 o
   9   3  10       99.89      111.60      9.48 o
  10   3  10        0.60        3.32      5.55 o
 -12   4  10        2.82        6.13      4.81 o
 -11   4  10        8.42        4.92      6.02 o
 -10   4  10       13.36        8.53      5.87 o
  -9   4  10       13.42       12.45      5.78 o
  -8   4  10      171.57      174.92     10.08 o
  -7   4  10      139.78      145.31      9.85 o
  -6   4  10       75.88       66.92      7.11 o
  -5   4  10      510.57      503.24     12.94 o
  -4   4  10       14.43        2.04      5.15 o
  -3   4  10       11.82       -2.69      5.43 o
  -2   4  10      113.87      102.51     10.34 o
  -1   4  10       30.78       34.13      7.41 o
   0   4  10       90.36       98.69      8.76 o
   1   4  10      135.68      117.66      8.64 o
   2   4  10      489.75      509.02     15.12 o
   3   4  10      385.57      439.88     15.94 o
   4   4  10      486.17      533.63     24.80 o
   5   4  10      181.61      184.69     14.79 o
   6   4  10       34.61       24.94      7.42 o
   7   4  10       56.46       55.71      8.29 o
   8   4  10       49.67       36.44      6.62 o
   9   4  10      220.08      241.83     12.35 o
  10   4  10        1.04        3.49      4.20 o
 -11   5  10      101.38       74.22     15.11 o
 -10   5  10       43.30       51.05      5.46 o
  -9   5  10      439.50      442.67     12.65 o
  -8   5  10      524.50      543.25     16.81 o
  -7   5  10      153.20      158.86     10.97 o
  -6   5  10       60.89       51.15      6.97 o
  -5   5  10      501.40      546.34     15.39 o
  -4   5  10     1192.83     1287.30     23.32 o
  -3   5  10      349.36      329.59     14.98 o
  -2   5  10      106.42      113.61     10.18 o
  -1   5  10      134.51      140.02     10.51 o
   0   5  10        4.06       -2.29      6.26 o
   1   5  10      413.48      411.47     14.18 o
   2   5  10      915.62      999.34     21.19 o
   3   5  10     4638.00     5059.94     65.88 o
   4   5  10      219.39      242.61     16.44 o
   5   5  10      223.20      216.57     15.99 o
   6   5  10       17.03       13.51      7.78 o
   7   5  10      414.97      398.84     17.09 o
   8   5  10       32.12       23.18      6.32 o
   9   5  10       67.51       61.01      7.94 o
  10   5  10       19.85       31.53      8.37 o
 -11   6  10       13.96       11.85      5.94 o
 -10   6  10       36.42       34.70      8.98 o
  -9   6  10      183.23      215.17     10.99 o
  -8   6  10      625.47      696.30     20.26 o
  -7   6  10      411.16      426.17     18.74 o
  -6   6  10      122.34      130.97      9.04 o
  -5   6  10       52.71       55.49      9.02 o
  -4   6  10      162.86      165.98     13.46 o
  -3   6  10       60.05       66.65      9.81 o
  -2   6  10       30.92       37.80      8.27 o
  -1   6  10       28.80       24.44      6.55 o
   0   6  10       38.76       51.09      7.21 o
   1   6  10       51.32       46.73      7.08 o
   2   6  10      164.93      168.66     10.82 o
   3   6  10     2374.45     2506.17     38.34 o
   4   6  10      454.62      467.22     19.23 o
   5   6  10     1007.78     1024.60     28.14 o
   6   6  10      161.27      165.28     11.59 o
   7   6  10        4.24        4.33      6.15 o
   8   6  10       24.47       27.42      5.88 o
   9   6  10        3.44       -2.51      4.15 o
 -11   7  10        4.95       -1.61      4.52 o
 -10   7  10        5.67        2.82      5.21 o
  -9   7  10        5.67        9.90      5.85 o
  -8   7  10       29.37       26.17      7.43 o
  -7   7  10      365.13      388.25     17.63 o
  -6   7  10       95.24       93.28      8.65 o
  -5   7  10     1554.01     1732.90     29.86 o
  -4   7  10       48.08       57.29      8.52 o
  -3   7  10       64.45       69.70     12.35 o
  -2   7  10       28.19       39.52     10.86 o
  -1   7  10       11.90       19.24      6.96 o
   0   7  10       12.81        5.78      7.98 o
   1   7  10      297.11      301.98     13.86 o
   2   7  10      458.80      493.15     15.55 o
   3   7  10      873.39      959.81     23.16 o
   4   7  10      486.74      538.40     18.80 o
   5   7  10      711.58      746.61     19.54 o
   6   7  10      267.50      253.73     11.05 o
   7   7  10        4.11        8.97      5.46 o
   8   7  10       32.85       25.27      4.95 o
   9   7  10       94.78       93.39      7.00 o
 -10   8  10       12.41       14.53      4.98 o
  -9   8  10       13.81       11.72      4.90 o
  -8   8  10      153.26      168.77     10.41 o
  -7   8  10        1.50       15.14      6.26 o
  -6   8  10       83.00       87.98      8.61 o
  -5   8  10      193.87      209.31     11.58 o
  -4   8  10       77.43       73.97      9.80 o
  -3   8  10       13.34       21.35      8.12 o
  -2   8  10       16.88       11.72      6.74 o
  -1   8  10       52.84       62.26      9.82 o
   0   8  10       85.23       71.82      8.12 o
   1   8  10       41.94       47.63      8.56 o
   2   8  10      484.94      514.50     17.70 o
   3   8  10      477.86      539.73     16.25 o
   4   8  10      114.83      136.40     10.67 o
   5   8  10      213.69      212.89     15.31 o
   6   8  10       32.69       25.19      5.99 o
   7   8  10       38.51       39.33      5.21 o
   8   8  10       13.25        9.44      4.26 o
  -9   9  10      314.28      325.36     14.61 o
  -8   9  10       19.90       20.08      5.44 o
  -7   9  10      158.93      169.32     10.32 o
  -6   9  10       40.74       30.80      6.40 o
  -5   9  10       77.21       72.51      9.32 o
  -4   9  10      986.21     1177.91     37.70 o
  -3   9  10      186.01      200.96     16.86 o
  -2   9  10        9.62        5.75      6.26 o
  -1   9  10       91.19       82.76      8.82 o
   0   9  10        0.65       -3.24      5.94 o
   1   9  10        6.14        6.21      9.94 o
   2   9  10       56.76       52.26      8.28 o
   3   9  10     2303.19     2597.78     39.73 o
   4   9  10      161.06      159.87     10.83 o
   5   9  10      108.03      101.48      8.87 o
   6   9  10       23.31       22.67      5.20 o
   7   9  10       47.36       44.37      5.22 o
   8   9  10       25.49       18.67      7.42 o
  -8  10  10      217.53      269.16     12.29 o
  -7  10  10      233.58      257.49     11.21 o
  -6  10  10       83.79       89.09      7.40 o
  -5  10  10      104.95      104.36      9.60 o
  -4  10  10      275.26      294.11     16.99 o
  -3  10  10       30.85       29.71      8.99 o
  -2  10  10        3.35       -4.47      7.15 o
  -1  10  10       15.20        7.64      7.16 o
   0  10  10        0.43      -11.55      7.70 o
   1  10  10       10.18        2.18      5.55 o
   2  10  10      183.32      189.64     10.82 o
   3  10  10      521.29      482.91     15.42 o
   4  10  10      159.18      146.18      9.59 o
   5  10  10      231.63      216.58     10.64 o
   6  10  10      278.10      276.79     11.31 o
   7  10  10        4.67       -7.61      6.38 o
  -7  11  10      153.27      161.92      9.44 o
  -6  11  10        3.88        2.60      4.25 o
  -5  11  10      869.34      998.17     22.17 o
  -4  11  10       57.86       53.82      9.37 o
  -3  11  10      144.33      162.51     13.54 o
  -2  11  10       33.19       36.75      9.71 o
  -1  11  10       20.19       11.88      8.03 o
   0  11  10        3.73        1.63      6.62 o
   1  11  10       61.55       68.57      8.04 o
   2  11  10       46.86       47.83      7.66 o
   3  11  10      234.23      224.50     12.62 o
   4  11  10      151.34      142.11      9.06 o
   5  11  10      266.97      247.38     13.82 o
   6  11  10       99.89       83.90     21.96 o
  -6  12  10       42.65       41.50     10.25 o
  -5  12  10       61.79       59.59      7.47 o
  -4  12  10      129.11      142.80     13.17 o
  -3  12  10       47.38       68.24     10.75 o
  -2  12  10       19.51        2.19     11.65 o
  -1  12  10       10.76       16.78      7.18 o
   0  12  10       13.97       11.48      8.82 o
   1  12  10       19.29       13.87      6.20 o
   2  12  10      162.46      136.25     10.53 o
   3  12  10      369.57      333.02     21.41 o
   4  12  10       61.30       47.76     10.01 o
  -4  13  10      288.98      266.89     14.05 o
  -3  13  10       32.58       32.03      5.40 o
  -2  13  10       10.79       18.09      5.44 o
  -1  13  10       18.27       28.23     13.48 o
   0  13  10       21.51       15.00      8.02 o
   1  13  10        1.29        7.57      5.48 o
   2  13  10       61.68       40.56     12.85 o
 -12   0  11        0.99        0.56      9.69 o
 -11   0  11        2.88        0.47     11.92 o
 -10   0  11        0.15        3.65      7.10 o
  -9   0  11       27.05       14.96      9.20 o
  -8   0  11        0.26      -11.99      7.99 o
  -7   0  11        0.18       -3.61     10.30 o
  -6   0  11     1935.16     1961.10     45.49 o
  -5   0  11       15.10       13.13      6.63 o
  -4   0  11      493.14      486.83     16.22 o
  -3   0  11       14.30       19.93      9.56 o
  -2   0  11        1.63        2.70      7.82 o
  -1   0  11      142.13      163.96     21.98 o
   0   0  11        7.20        6.58      6.80 o
   1   0  11     4938.29     5451.28     82.84 o
   2   0  11      479.21      521.26     18.58 o
   3   0  11        6.56       10.35      7.96 o
   4   0  11     1017.19     1065.88     33.16 o
   5   0  11        2.66      -13.19      8.79 o
   6   0  11      129.61       79.38     14.78 o
   7   0  11        0.21       -4.69     12.10 o
   8   0  11        1.64       17.98     12.87 o
   9   0  11       16.66       16.26     11.30 o
  10   0  11        2.41        9.52      8.65 o
 -12   1  11        6.50        5.91      6.27 o
 -11   1  11        3.20        6.11      4.38 o
 -10   1  11        2.90        4.05      4.79 o
  -9   1  11       11.99       13.39      6.33 o
  -8   1  11       40.71       47.93      7.00 o
  -7   1  11      989.31     1031.65     24.85 o
  -6   1  11      166.37      165.74     11.24 o
  -5   1  11       25.38       18.38      5.01 o
  -4   1  11      378.93      410.12     10.41 o
  -3   1  11       59.92       56.77      5.48 o
  -2   1  11      197.94      195.21      8.82 o
  -1   1  11        0.46       -8.53      5.69 o
   0   1  11      119.96      138.73      9.46 o
   1   1  11      893.51      981.14     18.08 o
   2   1  11     1441.55     1574.87     24.04 o
   3   1  11        0.62        5.87      5.54 o
   4   1  11      178.96      174.78     11.64 o
   5   1  11       14.37       10.33      7.00 o
   6   1  11        1.36       -4.42      6.65 o
   7   1  11       12.98       13.01      6.59 o
   8   1  11       12.51       17.58     11.08 o
   9   1  11       12.23        8.79      7.91 o
  10   1  11       27.16       25.90      7.03 o
 -12   2  11       10.16       14.51      4.60 o
 -11   2  11        2.69        2.63      4.90 o
 -10   2  11       81.55       76.12      9.32 o
  -9   2  11        2.69        1.21      5.80 o
  -8   2  11       91.95       87.63      8.22 o
  -7   2  11     1557.92     1659.41     31.84 o
  -6   2  11       47.21       46.67      7.63 o
  -5   2  11       43.92       35.38      6.37 o
  -4   2  11       33.67       31.89      5.13 o
  -3   2  11       24.24       24.00      5.00 o
  -2   2  11      139.49      142.20      8.24 o
  -1   2  11        1.63        1.76      5.40 o
   0   2  11       79.06      106.83      8.33 o
   1   2  11      117.00      115.36      8.95 o
   2   2  11     1185.48     1219.16     22.11 o
   3   2  11      311.15      319.61     13.68 o
   4   2  11       27.94       23.13      9.43 o
   5   2  11      626.65      624.60     21.07 o
   6   2  11       10.05        1.81      6.60 o
   7   2  11       17.53        4.39      6.25 o
   8   2  11       12.28       19.21      7.06 o
   9   2  11        1.31       -3.15      5.89 o
  10   2  11      569.29      589.56     64.79 o
 -11   3  11        9.52        5.33      4.33 o
 -10   3  11       26.09       25.02      6.28 o
  -9   3  11       70.85       70.67      8.30 o
  -8   3  11      600.81      672.33     18.91 o
  -7   3  11     1060.90     1127.43     26.70 o
  -6   3  11      225.12      240.10     12.22 o
  -5   3  11       45.67       39.18      6.86 o
  -4   3  11      288.22      286.12     11.48 o
  -3   3  11        4.05       -3.93      5.49 o
  -2   3  11       88.36       98.25      8.22 o
  -1   3  11        9.85       13.18      5.79 o
   0   3  11       28.73       31.31      6.07 o
   1   3  11      391.22      421.20     13.82 o
   2   3  11      879.93      919.05     20.75 o
   3   3  11      411.20      448.85     19.28 o
   4   3  11      224.96      242.98     14.91 o
   5   3  11       21.97       27.01      7.42 o
   6   3  11       14.10       -4.91      7.34 o
   7   3  11       10.58       11.63      6.63 o
   8   3  11       64.59       60.68      8.43 o
   9   3  11        8.16        3.62      5.47 o
 -11   4  11       30.32       30.90      7.64 o
 -10   4  11       76.48       71.38      6.59 o
  -9   4  11        6.60        4.19      5.71 o
  -8   4  11       27.62       33.14      7.24 o
  -7   4  11       13.04       10.15      6.13 o
  -6   4  11     1648.88     1742.05     25.61 o
  -5   4  11       10.41        5.35      6.24 o
  -4   4  11      207.53      215.25     11.10 o
  -3   4  11       51.72       32.56      7.80 o
  -2   4  11        4.33        3.99      6.58 o
  -1   4  11       81.61       85.75      7.98 o
   0   4  11      387.06      393.26     13.06 o
   1   4  11     2263.27     2397.25     34.96 o
   2   4  11      539.73      565.70     23.50 o
   3   4  11      316.88      349.43     18.56 o
   4   4  11      643.53      728.91     26.50 o
   5   4  11      100.96       84.09     11.59 o
   6   4  11      115.14      108.58     11.87 o
   7   4  11       84.99       73.37     11.55 o
   8   4  11       93.10       92.95      8.39 o
   9   4  11       40.57       41.29      6.02 o
 -11   5  11        9.21       -3.31      4.85 o
 -10   5  11        1.81        0.36      5.32 o
  -9   5  11       81.72       97.21      7.36 o
  -8   5  11       26.34       19.72      5.73 o
  -7   5  11      178.62      173.75     10.60 o
  -6   5  11      273.27      301.07     12.39 o
  -5   5  11       29.52       23.59      6.33 o
  -4   5  11      312.92      358.50     13.58 o
  -3   5  11      124.26      130.80      9.18 o
  -2   5  11        4.20        1.21      9.10 o
  -1   5  11       27.35       20.19      6.34 o
   0   5  11      250.28      291.45     13.10 o
   1   5  11      310.57      298.90     13.22 o
   2   5  11      944.22     1013.10     28.13 o
   3   5  11      796.30      880.71     26.01 o
   4   5  11        5.42       -0.94      8.70 o
   5   5  11       98.79      114.83     12.61 o
   6   5  11       14.19       10.82      7.49 o
   7   5  11       60.87       59.04      7.90 o
   8   5  11       40.53       48.07      6.47 o
   9   5  11       14.33       14.42      6.67 o
 -10   6  11       26.94       34.54      7.10 o
  -9   6  11        6.01        5.42      4.93 o
  -8   6  11       75.56       68.27      8.67 o
  -7   6  11      368.26      386.72     17.45 o
  -6   6  11      336.87      341.24     13.65 o
  -5   6  11      144.91      162.29     11.40 o
  -4   6  11       43.36       45.70      8.07 o
  -3   6  11       39.81       50.40     10.49 o
  -2   6  11       11.65       -8.45      9.52 o
  -1   6  11        4.09       -8.49      6.82 o
   0   6  11       24.03       13.23      6.72 o
   1   6  11      416.39      440.84     17.54 o
   2   6  11      208.47      205.35     14.14 o
   3   6  11     1099.92     1152.04     26.14 o
   4   6  11      255.86      248.80     15.48 o
   5   6  11      471.80      489.72     17.48 o
   6   6  11       27.89       23.59      6.55 o
   7   6  11        4.82       10.06      5.38 o
   8   6  11       19.20       10.19      6.79 o
   9   6  11        2.73        0.47      4.11 o
 -10   7  11       79.15       72.35     11.48 o
  -9   7  11      161.74      163.32     10.70 o
  -8   7  11      577.97      643.72     18.46 o
  -7   7  11      168.48      159.25     12.38 o
  -6   7  11      362.27      393.78     14.31 o
  -5   7  11       16.97       14.97      6.07 o
  -4   7  11      176.07      177.63     13.86 o
  -3   7  11       14.12       15.22      8.87 o
  -2   7  11        7.89        4.51      8.33 o
  -1   7  11       13.06        9.48     10.97 o
   0   7  11       13.77       17.93      7.49 o
   1   7  11       15.03        8.93      6.42 o
   2   7  11       88.90       89.14      7.85 o
   3   7  11      325.77      357.65     14.22 o
   4   7  11      200.99      212.37     13.06 o
   5   7  11        6.53        3.51      5.48 o
   6   7  11       51.36       52.56      6.95 o
   7   7  11       77.28       71.60      6.92 o
   8   7  11       48.69       36.67      7.10 o
  -9   8  11        9.19        9.97      5.09 o
  -8   8  11       26.02       23.06      6.07 o
  -7   8  11       78.30       67.13      7.62 o
  -6   8  11      820.94      918.23     21.37 o
  -5   8  11       13.60       10.76      5.74 o
  -4   8  11        4.49       10.36     10.45 o
  -3   8  11        5.03        9.13      9.73 o
  -2   8  11       10.45        5.96      9.23 o
  -1   8  11       25.65       27.38      9.00 o
   0   8  11      369.17      422.92     19.68 o
   1   8  11      176.77      208.88     15.56 o
   2   8  11      178.66      189.93     11.72 o
   3   8  11      558.94      596.54     18.47 o
   4   8  11      113.06      114.52      9.47 o
   5   8  11      136.77      142.07      8.14 o
   6   8  11       39.83       37.14      6.29 o
   7   8  11      110.68       95.61      8.40 o
  -9   9  11       37.09       39.93      5.32 o
  -8   9  11        7.63       10.60      4.07 o
  -7   9  11       48.03       46.69      6.31 o
  -6   9  11      118.75      139.95     10.37 o
  -5   9  11       53.76       41.11      8.08 o
  -4   9  11       83.45       85.67     12.74 o
  -3   9  11       25.43       29.23      8.21 o
  -2   9  11      115.65      120.06     13.74 o
  -1   9  11      125.00      136.83     12.41 o
   0   9  11       89.94       85.79     10.34 o
   1   9  11       64.63       59.82      9.60 o
   2   9  11      495.24      557.89     18.05 o
   3   9  11     1247.60     1322.78     23.41 o
   4   9  11      198.43      204.32     10.59 o
   5   9  11       75.75       68.81      6.81 o
   6   9  11       26.33       22.27      5.42 o
   7   9  11       39.95       36.88     10.59 o
  -8  10  11       13.65       18.84      5.89 o
  -7  10  11        1.19       -1.14      3.98 o
  -6  10  11      442.45      455.09     21.56 o
  -5  10  11       67.31       67.00      7.90 o
  -4  10  11       18.22       14.71      7.08 o
  -3  10  11       39.65       36.81     10.18 o
  -2  10  11        2.01      -11.60     12.59 o
  -1  10  11       33.60       34.86     10.69 o
   0  10  11       88.09       94.84      9.72 o
   1  10  11      209.24      204.76     13.42 o
   2  10  11       39.94       26.28      8.54 o
   3  10  11      533.79      479.81     15.70 o
   4  10  11      876.10      879.88     19.69 o
   5  10  11      120.11      101.45      6.43 o
   6  10  11       17.95       15.29      5.02 o
  -7  11  11        6.92       14.95      5.87 o
  -6  11  11      326.50      330.05     38.67 o
  -5  11  11        2.95        3.07      6.31 o
  -4  11  11       34.84       33.92      7.12 o
  -3  11  11       18.06      -11.86     14.34 o
  -2  11  11        1.01        0.21      8.45 o
  -1  11  11        4.33       -0.54     10.18 o
   0  11  11       26.07       22.35      8.41 o
   1  11  11        2.47        9.20      6.23 o
   2  11  11       23.49        5.49      6.41 o
   3  11  11       74.40       73.09      7.26 o
   4  11  11      127.75      126.06     15.06 o
   5  11  11       18.58       21.04     16.95 o
  -5  12  11       24.08       27.28      4.52 o
  -4  12  11       15.16       16.54      5.00 o
  -3  12  11       16.53        5.05      5.58 o
  -2  12  11       21.27       20.28      5.49 o
  -1  12  11       29.77       27.78      6.34 o
   0  12  11       83.16       92.57     10.37 o
   1  12  11       23.97       16.82      6.06 o
   2  12  11        2.59       -1.05      6.66 o
   3  12  11      276.25      203.39     19.18 o
  -2  13  11       96.18       78.75      9.31 o
  -1  13  11       77.72       66.68     17.07 o
   0  13  11        7.27       11.27      8.48 o
 -11   0  12       27.46        4.66     10.94 o
 -10   0  12        2.48        6.77      9.65 o
  -9   0  12        4.17       -2.67      8.80 o
  -8   0  12        0.08        0.82     12.70 o
  -7   0  12       11.05       -7.12     10.08 o
  -6   0  12     2109.30     2208.92     54.32 o
  -5   0  12       24.78       19.96      7.52 o
  -4   0  12       22.76       19.37      6.49 o
  -3   0  12        0.01        1.55      6.11 o
  -2   0  12       24.92       46.73      8.34 o
  -1   0  12      105.87       74.65      9.59 o
   0   0  12        0.00       -6.70      6.85 o
   1   0  12      431.89      453.40     18.32 o
   2   0  12      136.83      148.87     13.90 o
   3   0  12        0.78       -1.44      8.85 o
   4   0  12     1240.84     1327.96     36.78 o
   5   0  12        0.86        4.18     15.02 o
   6   0  12      315.15      303.48     27.54 o
   7   0  12        0.26       -4.09     11.17 o
   8   0  12       14.21       -3.04      9.68 o
   9   0  12       11.70       15.63      9.83 o
 -11   1  12        0.94        3.05     14.26 o
 -10   1  12       27.04       24.18      5.61 o
  -9   1  12        1.90        7.94      5.80 o
  -8   1  12        5.97        2.62      7.81 o
  -7   1  12       60.99       62.03      9.36 o
  -6   1  12      151.38      145.39     11.56 o
  -5   1  12        1.49       -2.77      5.63 o
  -4   1  12        0.36       -7.46      4.97 o
  -3   1  12        4.33        4.33      7.15 o
  -2   1  12       36.43       42.48      6.47 o
  -1   1  12       40.03       24.05      5.78 o
   0   1  12      165.98      171.98      9.19 o
   1   1  12       27.36       25.73      6.34 o
   2   1  12     2022.68     2216.12     32.40 o
   3   1  12       18.35       19.07      7.50 o
   4   1  12     1106.50     1171.01     27.42 o
   5   1  12       13.70       24.90      7.23 o
   6   1  12       21.86       29.46      7.47 o
   7   1  12       19.97        6.00      6.65 o
   8   1  12       13.66        4.25      7.23 o
   9   1  12       58.79       80.58     10.28 o
 -11   2  12        1.52        3.52      5.31 o
 -10   2  12      108.96      135.79     10.49 o
  -9   2  12      191.77      191.51     10.47 o
  -8   2  12      123.42      117.82      9.86 o
  -7   2  12       28.81       19.35      7.12 o
  -6   2  12      232.81      227.37     12.43 o
  -5   2  12      816.78      932.71     24.04 o
  -4   2  12       16.98       13.54      5.19 o
  -3   2  12        9.24        0.84      5.08 o
  -2   2  12       76.50       87.82     10.99 o
  -1   2  12       37.65       30.82      8.65 o
   0   2  12     1914.90     1999.74     32.11 o
   1   2  12      197.68      233.77     13.47 o
   2   2  12     9634.88    10775.29    120.06 o
   3   2  12      144.26      137.01     10.17 o
   4   2  12      192.48      196.97     12.33 o
   5   2  12       16.68       16.83      7.26 o
   6   2  12        4.08        8.24      6.59 o
   7   2  12       95.05       76.82      8.94 o
   8   2  12        3.51       -3.96      7.09 o
   9   2  12       18.55       24.18      6.19 o
 -11   3  12        3.21        6.02      4.64 o
 -10   3  12       16.16       16.45      5.03 o
  -9   3  12       41.20       36.92      7.29 o
  -8   3  12      162.34      171.79     11.03 o
  -7   3  12        7.47       -1.90      7.55 o
  -6   3  12      352.97      353.02     14.75 o
  -5   3  12       15.14       10.61      6.08 o
  -4   3  12        0.87       -3.83      6.04 o
  -3   3  12       21.00       20.56      6.66 o
  -2   3  12       40.64       54.24      8.54 o
  -1   3  12       75.15       68.74      8.24 o
   0   3  12       92.60      103.99      9.59 o
   1   3  12      347.89      357.76     15.38 o
   2   3  12     1304.78     1416.78     30.45 o
   3   3  12       65.92       67.11      9.65 o
   4   3  12      314.43      331.72     16.46 o
   5   3  12       68.33       67.92      9.26 o
   6   3  12       30.95       34.12      7.29 o
   7   3  12        8.73        1.00      6.09 o
   8   3  12        9.90        0.68      5.11 o
   9   3  12        7.07        5.60      7.19 o
 -11   4  12        6.41       -2.62      7.67 o
 -10   4  12       11.99       11.29      6.94 o
  -9   4  12       25.85       32.23      6.77 o
  -8   4  12       95.18       85.31      9.48 o
  -7   4  12       26.24       15.38      8.20 o
  -6   4  12     1483.61     1558.70     26.00 o
  -5   4  12      399.28      409.91     13.46 o
  -4   4  12       47.14       37.81      6.46 o
  -3   4  12       92.81       81.23      8.28 o
  -2   4  12        8.62        5.42      6.62 o
  -1   4  12       43.95       31.07      6.74 o
   0   4  12       86.97       92.13      7.87 o
   1   4  12      223.54      228.84     12.49 o
   2   4  12      142.12      139.98     11.66 o
   3   4  12       24.18       24.13      7.84 o
   4   4  12      728.15      783.06     25.15 o
   5   4  12        9.10        3.96      6.56 o
   6   4  12      118.31      121.68     10.55 o
   7   4  12       50.73       48.76      6.38 o
   8   4  12        3.59        1.71      4.68 o
 -10   5  12       35.56       38.92      5.39 o
  -9   5  12       47.44       46.24      6.30 o
  -8   5  12       48.57       35.55      6.54 o
  -7   5  12       29.32       19.91      6.63 o
  -6   5  12      134.03      140.25      8.90 o
  -5   5  12        5.51        0.38      5.43 o
  -4   5  12        7.16       13.66      5.84 o
  -3   5  12       71.23       60.31      7.45 o
  -2   5  12       33.56       20.41      6.38 o
  -1   5  12       44.53       53.85      7.51 o
   0   5  12       21.85       15.24      5.79 o
   1   5  12      182.67      191.49     11.41 o
   2   5  12      844.54      960.59     25.67 o
   3   5  12        6.07        3.11      7.10 o
   4   5  12      803.96      844.79     24.76 o
   5   5  12        7.01       -4.45      6.49 o
   6   5  12        9.86        5.00      5.62 o
   7   5  12       22.89       16.02      5.93 o
   8   5  12        1.50        9.17      3.58 o
 -10   6  12        0.94        5.91      5.11 o
  -9   6  12      624.32      708.55     26.60 o
  -8   6  12       82.19       78.80      7.89 o
  -7   6  12       51.72       42.24      8.35 o
  -6   6  12      776.86      858.36     20.95 o
  -5   6  12      215.24      237.79     11.43 o
  -4   6  12       48.36       49.34      8.26 o
  -3   6  12       12.32       -2.18      6.83 o
  -2   6  12       38.62       38.31      7.41 o
  -1   6  12       69.27       74.59      9.02 o
   0   6  12      975.99     1061.23     29.27 o
   1   6  12      355.79      427.17     15.97 o
   2   6  12     2284.37     2651.95     46.18 o
   3   6  12      404.96      450.12     16.23 o
   4   6  12       34.11       35.32      6.60 o
   5   6  12       54.75       57.64      7.46 o
   6   6  12       10.80        3.52      5.45 o
   7   6  12       12.06        4.99      4.26 o
   8   6  12        4.05        8.74      6.62 o
  -9   7  12      201.81      251.50     15.30 o
  -8   7  12      190.01      197.91      9.40 o
  -7   7  12        6.25        2.65      5.50 o
  -6   7  12      271.38      235.02     11.06 o
  -5   7  12       57.94       60.73      7.39 o
  -4   7  12        4.33       10.13      6.24 o
  -3   7  12       14.00       18.48      6.78 o
  -2   7  12        8.35        4.56      6.28 o
  -1   7  12        9.28       10.74      7.38 o
   0   7  12       14.99       22.71      7.28 o
   1   7  12     1040.23     1185.10     28.68 o
   2   7  12      152.50      147.93     11.17 o
   3   7  12      196.93      189.45     10.90 o
   4   7  12        4.28        6.14      6.16 o
   5   7  12       24.00       23.75      5.79 o
   6   7  12       52.78       47.38      5.70 o
   7   7  12        2.73        2.15      8.22 o
  -9   8  12      131.26       99.26     11.17 o
  -8   8  12       59.98       65.17      6.12 o
  -7   8  12       34.84       36.95      6.50 o
  -6   8  12      466.71      495.30     14.62 o
  -5   8  12      630.60      675.34     17.47 o
  -4   8  12       25.78       12.89      5.64 o
  -3   8  12      182.30      190.96     11.59 o
  -2   8  12       77.77       69.20      9.00 o
  -1   8  12       12.06       10.63      7.16 o
   0   8  12       71.87       93.36     10.89 o
   1   8  12       55.19       46.47      8.01 o
   2   8  12       30.35       30.43      7.61 o
   3   8  12       46.19       35.11      6.92 o
   4   8  12      180.06      165.27      9.56 o
   5   8  12        0.43        6.68      5.43 o
   6   8  12        3.73        5.67      5.41 o
  -8   9  12       28.56       17.55      5.13 o
  -7   9  12        7.07        0.50      4.25 o
  -6   9  12       71.57       74.01      7.48 o
  -5   9  12        1.40       -8.59      6.57 o
  -4   9  12       10.34        8.54      4.90 o
  -3   9  12       16.15        8.86      5.69 o
  -2   9  12       54.11       49.73      7.23 o
  -1   9  12       32.50       19.91      6.13 o
   0   9  12        6.41        2.62      6.68 o
   1   9  12       79.79       88.96      9.94 o
   2   9  12      165.84      155.00     10.89 o
   3   9  12        1.22       -5.50      5.49 o
   4   9  12      198.64      164.28     13.41 o
   5   9  12        8.03        3.09      4.43 o
   6   9  12       17.77       15.48      4.69 o
  -7  10  12       29.12       18.09      6.90 o
  -6  10  12      356.08      305.81     26.33 o
  -5  10  12       54.47       54.23      6.45 o
  -4  10  12       14.44       13.35      6.17 o
  -3  10  12        4.92        4.47      6.34 o
  -2  10  12       33.92       21.06      6.22 o
  -1  10  12        9.89        3.37      4.51 o
   0  10  12      254.05      285.84     21.03 o
   1  10  12       35.80       24.08      6.27 o
   2  10  12      168.50      173.17      9.95 o
   3  10  12      148.21      143.06      9.45 o
   4  10  12        9.17       10.80      5.41 o
   5  10  12       55.76       44.21      8.19 o
  -5  11  12       44.30       42.83      5.42 o
  -4  11  12        2.66       -2.95      5.01 o
  -3  11  12        8.25        9.22      6.72 o
  -2  11  12        4.78        6.31      5.57 o
  -1  11  12       46.82       57.04      8.96 o
   0  11  12      110.56      102.86      9.29 o
   1  11  12      689.66      684.00     26.80 o
   2  11  12        7.96        4.14      4.12 o
   3  11  12      154.50      138.39      9.03 o
  -3  12  12       71.36       60.29      6.06 o
  -2  12  12       68.68       67.63      6.87 o
  -1  12  12       24.03       11.60      4.84 o
   0  12  12       30.97       36.27      7.49 o
   1  12  12       39.04       14.78     26.51 o
 -10   0  13        0.55       -3.95     12.96 o
  -9   0  13      126.04      144.77     27.35 o
  -8   0  13       29.38       33.28     13.44 o
  -7   0  13      542.42      620.01     36.40 o
  -6   0  13      219.75      231.95     19.13 o
  -5   0  13        7.13        4.74      7.70 o
  -4   0  13      200.14      153.42     11.44 o
  -3   0  13        0.07       -4.88      6.56 o
  -2   0  13       23.16       26.85      7.86 o
  -1   0  13       18.60       13.17      9.13 o
   0   0  13       22.18       35.59      9.26 o
   1   0  13      615.81      641.83     26.38 o
   2   0  13        0.00       15.22     11.43 o
   3   0  13       13.23       -8.39      8.73 o
   4   0  13       12.33       -3.07     17.18 o
   5   0  13        8.78       11.64     20.05 o
   6   0  13       13.45        8.66     10.93 o
   7   0  13        5.95       18.33     10.21 o
   8   0  13        3.27       -0.53      6.89 o
 -10   1  13       31.30       30.41      7.55 o
  -9   1  13        0.40       -6.49      6.04 o
  -8   1  13       13.24       15.61      7.44 o
  -7   1  13      629.32      665.37     23.09 o
  -6   1  13      212.04      208.16     14.78 o
  -5   1  13        2.06       -5.02      6.07 o
  -4   1  13       47.31       39.84      5.53 o
  -3   1  13      116.16      106.80      7.14 o
  -2   1  13        5.63        2.16      5.16 o
  -1   1  13      193.30      163.24     11.28 o
   0   1  13      164.39      143.57      9.88 o
   1   1  13      335.25      345.52     14.03 o
   2   1  13       14.88       12.64      6.71 o
   3   1  13        8.36       -4.55      7.09 o
   4   1  13      351.31      373.82     18.40 o
   5   1  13       98.26      114.31     11.01 o
   6   1  13       15.01       16.46      6.85 o
   7   1  13        3.52        1.56      6.32 o
   8   1  13        6.44       -1.62      7.30 o
 -10   2  13      299.09      383.23     14.17 o
  -9   2  13        3.59        7.88      7.04 o
  -8   2  13       45.65       50.07      8.98 o
  -7   2  13       68.20       57.92      8.93 o
  -6   2  13       64.05       67.95      8.68 o
  -5   2  13       10.80        2.15      5.77 o
  -4   2  13       32.82       24.01      5.63 o
  -3   2  13      311.21      284.48     11.30 o
  -2   2  13       10.38      -10.32      6.88 o
  -1   2  13        1.40       10.27      7.93 o
   0   2  13      373.62      358.96     15.94 o
   1   2  13      220.10      239.96     14.33 o
   2   2  13       86.44       98.51      9.50 o
   3   2  13      164.29      182.83     12.17 o
   4   2  13       46.38       47.11      7.94 o
   5   2  13       14.00       10.69      6.44 o
   6   2  13        4.57       -2.17      6.36 o
   7   2  13       13.04       13.88      5.13 o
   8   2  13        9.05       -4.68      4.34 o
 -10   3  13        8.23       14.57      4.73 o
  -9   3  13        5.16        8.34      6.18 o
  -8   3  13       46.64       56.42      8.67 o
  -7   3  13      520.67      530.20     18.83 o
  -6   3  13      200.72      197.44     12.22 o
  -5   3  13        0.28       -1.99      5.71 o
  -4   3  13      273.01      236.59     10.86 o
  -3   3  13       68.28       61.95      8.35 o
  -2   3  13       31.12       25.12      7.34 o
  -1   3  13        2.29      -11.45      7.63 o
   0   3  13     1282.61     1272.10     26.45 o
   1   3  13      285.45      301.32     15.05 o
   2   3  13       24.10       28.12      7.19 o
   3   3  13      487.29      527.15     20.17 o
   4   3  13      112.91      117.14     11.23 o
   5   3  13        8.99       16.69      7.47 o
   6   3  13       58.51       64.81      7.78 o
   7   3  13       24.58       21.94      7.28 o
   8   3  13       16.34       12.94      9.11 o
 -10   4  13        1.95       -2.51      3.86 o
  -9   4  13       85.75       86.99      7.11 o
  -8   4  13       53.05       61.24      7.12 o
  -7   4  13      456.59      474.82     16.22 o
  -6   4  13      126.53      134.68      9.83 o
  -5   4  13       41.20       35.34      5.86 o
  -4   4  13      134.93      127.42      8.83 o
  -3   4  13       28.46       13.41      5.75 o
  -2   4  13        2.39       -7.55      6.95 o
  -1   4  13       14.46        4.14      6.78 o
   0   4  13      268.50      288.53     13.53 o
   1   4  13      404.06      431.04     16.29 o
   2   4  13       19.95       18.85      8.82 o
   3   4  13      200.81      216.43     12.90 o
   4   4  13        0.69       -2.11      7.43 o
   5   4  13       10.43        9.88      6.61 o
   6   4  13       18.72       21.20      7.08 o
   7   4  13        8.21        2.37      5.45 o
   8   4  13       16.29       18.36      6.15 o
  -9   5  13       12.19        0.57      5.08 o
  -8   5  13      100.79      110.74      7.73 o
  -7   5  13      303.02      291.86     11.38 o
  -6   5  13       73.46       68.78      6.88 o
  -5   5  13        4.56        1.37      5.04 o
  -4   5  13        2.78       -2.86      5.73 o
  -3   5  13      108.10      110.40      8.98 o
  -2   5  13       41.97       29.38      7.33 o
  -1   5  13      212.71      191.10     11.46 o
   0   5  13       14.50       13.94      6.26 o
   1   5  13      117.05      126.02     11.46 o
   2   5  13       85.16       87.87      9.81 o
   3   5  13      118.88      136.43     10.68 o
   4   5  13      150.44      148.42     11.20 o
   5   5  13      137.53      159.04     11.03 o
   6   5  13       45.08       53.42      7.48 o
   7   5  13        5.41        6.08      4.65 o
  -9   6  13        7.99        7.84      5.63 o
  -8   6  13      111.73      124.69      8.22 o
  -7   6  13       15.58       12.10      5.46 o
  -6   6  13       48.91       46.72      6.90 o
  -5   6  13        4.92        0.46      6.01 o
  -4   6  13       60.21       52.86      7.30 o
  -3   6  13      158.28      150.57     10.13 o
  -2   6  13       27.75       19.75      7.65 o
  -1   6  13       34.88       36.30      7.39 o
   0   6  13      630.25      647.40     20.11 o
   1   6  13      617.57      740.31     22.60 o
   2   6  13       12.60       13.19      6.22 o
   3   6  13      656.55      729.76     18.85 o
   4   6  13        6.70        3.84      5.72 o
   5   6  13        8.32       16.51      5.91 o
   6   6  13       16.87       15.27      5.15 o
   7   6  13       36.90       37.38      7.13 o
  -8   7  13       10.07        5.33      4.07 o
  -7   7  13      451.89      501.25     13.41 o
  -6   7  13       45.36       36.95      6.56 o
  -5   7  13        9.40        8.44      6.64 o
  -4   7  13      285.33      264.69     11.15 o
  -3   7  13       71.67       67.34      7.73 o
  -2   7  13       18.63        6.04      7.54 o
  -1   7  13      151.90      166.82     14.01 o
   0   7  13     1259.61     1401.53     46.83 o
   1   7  13       19.81       16.35      6.44 o
   2   7  13       31.69       26.18      7.22 o
   3   7  13      609.96      686.41     20.81 o
   4   7  13       16.50       18.79      7.08 o
   5   7  13        7.71        6.22      6.29 o
   6   7  13       62.75       58.98      7.41 o
  -8   8  13       81.35       67.88      7.72 o
  -7   8  13      275.29      291.89     11.78 o
  -6   8  13       49.66       53.68      6.74 o
  -5   8  13      112.79      115.69      7.89 o
  -4   8  13       12.12        1.18      5.70 o
  -3   8  13       24.86       13.62      5.67 o
  -2   8  13        3.91        9.06      7.34 o
  -1   8  13        0.28       -1.12      6.20 o
   0   8  13      358.82      377.53     15.08 o
   1   8  13      111.46      109.94      9.44 o
   2   8  13       39.74       37.50      7.75 o
   3   8  13      154.11      146.53     10.74 o
   4   8  13       17.82       22.32      6.16 o
   5   8  13       21.96       13.60      5.72 o
  -7   9  13       25.72       22.01      5.65 o
  -6   9  13       24.78       23.25      5.14 o
  -5   9  13        1.45        1.15      5.08 o
  -4   9  13        3.34        2.43      5.08 o
  -3   9  13       27.30       20.67      4.93 o
  -2   9  13       47.29       43.50      6.94 o
  -1   9  13      149.02      155.92      9.33 o
   0   9  13       22.52       19.81      5.55 o
   1   9  13      120.68      115.19      8.38 o
   2   9  13       60.49       62.31      7.68 o
   3   9  13      128.14      117.75      9.44 o
   4   9  13       35.09       32.94      8.04 o
  -5  10  13        4.99        6.60      4.74 o
  -4  10  13       32.88       22.86     10.30 o
  -3  10  13       42.12       38.95      5.74 o
  -2  10  13        7.59       13.89      5.18 o
  -1  10  13      116.41      119.31      8.27 o
   0  10  13      435.15      440.35     16.05 o
   1  10  13      211.67      206.93     11.56 o
   2  10  13       38.11       27.94      4.48 o
   3  10  13      466.45      404.50     23.33 o
  -3  11  13       52.82       46.42      7.51 o
  -2  11  13       31.78       42.73      6.32 o
  -1  11  13      186.49      172.61     10.77 o
   0  11  13      231.53      192.75     13.19 o
   1  11  13       26.39        3.25      8.11 o
 -10   0  14       38.24       50.19      8.52 o
  -9   0  14      248.32      341.81     20.49 o
  -8   0  14        6.93        5.84     11.21 o
  -7   0  14        0.40        9.71     12.08 o
  -6   0  14        0.42        1.90     12.00 o
  -5   0  14       15.64       30.30     10.85 o
  -4   0  14       43.38       33.72      6.79 o
  -3   0  14      110.03       83.17      8.89 o
  -2   0  14       12.55       13.13      7.53 o
  -1   0  14       15.83       13.96      7.87 o
   0   0  14       43.54       33.11      7.97 o
   1   0  14        0.12        1.46      7.83 o
   2   0  14        1.14        3.72      8.74 o
   3   0  14        3.40        8.22     15.38 o
   4   0  14      437.60      452.27     29.83 o
   5   0  14        1.43        6.64     10.02 o
   6   0  14        0.25        5.83     11.83 o
   7   0  14       29.39       25.67      6.81 o
 -10   1  14      363.96      419.05     12.28 o
  -9   1  14      134.78      170.03     11.03 o
  -8   1  14        6.13        8.03      6.88 o
  -7   1  14       44.85       43.25      8.23 o
  -6   1  14       23.78       29.83      8.17 o
  -5   1  14      530.82      499.02     17.04 o
  -4   1  14       50.71       57.48      6.59 o
  -3   1  14      183.42      149.30      8.11 o
  -2   1  14       76.16       79.96      7.08 o
  -1   1  14        2.68        0.01      5.70 o
   0   1  14      308.22      307.68     14.97 o
   1   1  14       53.27       68.71      8.26 o
   2   1  14       43.90       51.05      8.61 o
   3   1  14        2.76        9.28      6.20 o
   4   1  14      449.57      476.51     18.69 o
   5   1  14       55.97       52.35      7.82 o
   6   1  14        1.97        1.59      5.26 o
   7   1  14        0.86       -1.62      4.90 o
  -9   2  14       45.39       42.63      6.39 o
  -8   2  14       33.23       42.57      7.44 o
  -7   2  14       13.08       14.87      6.75 o
  -6   2  14        2.62        3.15      6.94 o
  -5   2  14       25.18       18.87      6.57 o
  -4   2  14        5.79        4.80      5.74 o
  -3   2  14      160.49      139.58      9.05 o
  -2   2  14       75.96       73.69      8.02 o
  -1   2  14       19.35        6.82      7.10 o
   0   2  14       74.91       81.18     10.08 o
   1   2  14       40.52       46.12      7.49 o
   2   2  14       77.49       88.08     11.39 o
   3   2  14       81.52       81.68     12.13 o
   4   2  14       60.66       60.81      8.97 o
   5   2  14       14.64       16.59      5.86 o
   6   2  14        0.07        0.41      4.84 o
   7   2  14       10.10       12.88      5.66 o
  -9   3  14       54.14       47.69      5.81 o
  -8   3  14        5.24        9.81      6.17 o
  -7   3  14        8.29        4.05      6.83 o
  -6   3  14        3.80       -0.32      6.01 o
  -5   3  14      316.06      308.97     11.67 o
  -4   3  14        5.45        1.95      5.79 o
  -3   3  14       53.57       42.33      7.24 o
  -2   3  14      225.51      204.22     11.31 o
  -1   3  14        1.92        0.68      7.89 o
   0   3  14      217.62      235.89     14.31 o
   1   3  14       81.92      100.01      9.65 o
   2   3  14       77.55       78.80     10.92 o
   3   3  14       56.35       71.09     10.18 o
   4   3  14      289.18      308.92     16.23 o
   5   3  14        6.04        6.60      6.42 o
   6   3  14        6.78       -0.06      6.46 o
   7   3  14       37.70       46.12      6.69 o
  -9   4  14      203.31      233.85     12.91 o
  -8   4  14        9.18        6.37      7.60 o
  -7   4  14       11.48       11.24      5.92 o
  -6   4  14        1.06       -4.61      6.83 o
  -5   4  14        7.19        4.75      5.63 o
  -4   4  14       27.01       29.75      6.48 o
  -3   4  14       82.25       78.07      8.89 o
  -2   4  14       76.40       59.67      7.35 o
  -1   4  14        7.64      -10.37      6.91 o
   0   4  14       57.08       57.41      8.21 o
   1   4  14       34.97       35.66      8.40 o
   2   4  14       20.44       20.75      7.00 o
   3   4  14       27.96       33.71      7.97 o
   4   4  14      223.34      269.38     14.73 o
   5   4  14      116.51      134.92      9.52 o
   6   4  14        7.02        8.92      5.29 o
   7   4  14       18.45       18.52      6.00 o
  -9   5  14      400.88      393.63     27.95 o
  -8   5  14       35.95       24.15      6.40 o
  -7   5  14        7.13        3.89      4.25 o
  -6   5  14       25.71       18.44      5.50 o
  -5   5  14      219.62      226.98      9.62 o
  -4   5  14       37.63       29.54      5.83 o
  -3   5  14      184.69      159.98     11.20 o
  -2   5  14       50.88       43.01      7.08 o
  -1   5  14       75.52       73.81      8.84 o
   0   5  14      282.01      292.72     13.49 o
   1   5  14       57.23       50.87      8.48 o
   2   5  14      190.05      186.07     10.85 o
   3   5  14       26.51       25.07      6.54 o
   4   5  14      272.03      294.51     12.29 o
   5   5  14       90.18      105.93      9.36 o
   6   5  14        0.16        1.50      4.47 o
  -8   6  14        3.17        2.71      5.60 o
  -7   6  14       12.68       15.08      6.72 o
  -6   6  14        8.78        9.95      5.86 o
  -5   6  14       28.46       24.73      5.86 o
  -4   6  14       17.16       10.54      5.47 o
  -3   6  14       31.72       23.30      7.72 o
  -2   6  14       86.73       85.25      9.66 o
  -1   6  14      111.74      104.74     11.67 o
   0   6  14       46.20       46.94      6.79 o
   1   6  14        6.39       17.26      6.50 o
   2   6  14      201.90      220.52     11.92 o
   3   6  14       81.72       78.76      8.53 o
   4   6  14      201.72      241.95     14.31 o
   5   6  14       33.31       38.39      7.14 o
   6   6  14        0.54       -4.21      4.91 o
  -7   7  14       11.20       23.23      6.44 o
  -6   7  14       11.72        8.63      5.31 o
  -5   7  14       13.39        7.39      4.95 o
  -4   7  14       14.19       20.53      5.35 o
  -3   7  14        9.64        9.05      6.33 o
  -2   7  14      117.20      118.10     10.09 o
  -1   7  14       45.84       28.53      8.06 o
   0   7  14       97.89      108.69     12.21 o
   1   7  14       10.61       10.38      6.41 o
   2   7  14       97.31      113.50     10.91 o
   3   7  14       36.49       38.87      7.35 o
   4   7  14      143.07      156.89     10.40 o
   5   7  14        8.19        4.09      9.98 o
  -6   8  14       12.86        4.62      4.84 o
  -5   8  14        7.19       -5.66      4.74 o
  -4   8  14        6.35        4.83      4.54 o
  -3   8  14       46.57       38.70      6.03 o
  -2   8  14       83.87       86.52      8.17 o
  -1   8  14        5.01        9.50      5.66 o
   0   8  14       96.56       79.00      7.62 o
   1   8  14       80.10       75.77      9.92 o
   2   8  14       31.28       42.00      6.72 o
   3   8  14        6.97        7.28      5.16 o
   4   8  14        7.35       -5.54      7.46 o
  -5   9  14       34.34       29.35      4.84 o
  -4   9  14        6.24        4.38      4.09 o
  -3   9  14       49.58       46.72      5.90 o
  -2   9  14       41.02       42.82      5.25 o
  -1   9  14      129.36      117.36      7.69 o
   0   9  14      114.05      112.53      6.54 o
   1   9  14      142.57      139.95      8.24 o
   2   9  14       41.70       51.53      6.45 o
   3   9  14       22.03       18.79      4.88 o
  -3  10  14        1.50       -1.35      7.14 o
  -2  10  14       58.04       50.06      6.97 o
  -1  10  14       78.41       59.34      6.85 o
   0  10  14        2.08       -9.09      7.13 o
   1  10  14       14.06      -14.43     14.39 o
  -9   0  15        4.83        0.28      6.31 o
  -8   0  15        0.05       -5.06      6.59 o
  -7   0  15       12.41       26.69      8.89 o
  -6   0  15      149.81      162.73     15.18 o
  -5   0  15       17.28       28.28     10.29 o
  -4   0  15       14.28        1.56      8.18 o
  -3   0  15       27.90       17.83      7.00 o
  -2   0  15        8.97        7.09      7.09 o
  -1   0  15      815.62      733.53     23.36 o
   0   0  15        0.05       -5.92     10.80 o
   1   0  15       98.97       86.43     15.41 o
   2   0  15      154.75      150.56     19.02 o
   3   0  15        0.32       14.43      9.91 o
   4   0  15      406.84      422.49     62.23 o
   5   0  15        4.31       10.16      7.82 o
   6   0  15       48.66       51.38      6.87 o
  -9   1  15       31.41       30.20      4.95 o
  -8   1  15       41.44       50.77      6.45 o
  -7   1  15        4.73        5.42      5.42 o
  -6   1  15        8.31       11.49      5.53 o
  -5   1  15        7.49       18.92      6.17 o
  -4   1  15      174.67      137.06      8.97 o
  -3   1  15       42.19       27.17      5.21 o
  -2   1  15        6.35        8.63      5.37 o
  -1   1  15      170.86      151.12     10.76 o
   0   1  15       73.51       79.97      8.88 o
   1   1  15      120.15      124.77     11.47 o
   2   1  15       36.54       36.87      7.04 o
   3   1  15       44.80       41.53      6.74 o
   4   1  15       10.99        6.06      5.77 o
   5   1  15        3.75       -2.20      4.64 o
   6   1  15       20.28       24.74      5.14 o
  -8   2  15       59.48       62.87      6.64 o
  -7   2  15       18.48       29.92      5.86 o
  -6   2  15        4.24       10.69      5.41 o
  -5   2  15        5.52        2.98      5.99 o
  -4   2  15       87.87       74.27      8.27 o
  -3   2  15        5.13        6.57      5.93 o
  -2   2  15      258.49      198.26     10.88 o
  -1   2  15        9.39       10.02      6.58 o
   0   2  15       17.40       18.77      7.27 o
   1   2  15       68.73       64.94     13.20 o
   2   2  15        2.18       11.27      7.87 o
   3   2  15      463.93      545.85     21.18 o
   4   2  15        0.96        7.21      6.21 o
   5   2  15        4.92        4.70      6.22 o
   6   2  15       30.71       29.83      6.97 o
  -8   3  15       78.60       82.25      5.80 o
  -7   3  15       23.71       33.66      5.50 o
  -6   3  15      119.90      134.44     10.35 o
  -5   3  15        1.01       -0.59      6.10 o
  -4   3  15      190.35      174.48     10.82 o
  -3   3  15       11.65        4.74      5.98 o
  -2   3  15       13.91        0.16      5.66 o
  -1   3  15       65.90       58.13      7.65 o
   0   3  15        0.35       -0.85      6.34 o
   1   3  15       70.79       75.38     13.82 o
   2   3  15       28.05       28.92      8.44 o
   3   3  15       27.58       29.43      7.88 o
   4   3  15        0.84        6.07      6.11 o
   5   3  15        0.01       -2.29      5.39 o
   6   3  15       42.72       18.21     10.22 o
  -8   4  15        5.85       18.75      5.80 o
  -7   4  15       35.80       42.64      6.56 o
  -6   4  15       37.97       34.64      6.99 o
  -5   4  15       34.43       33.24      6.68 o
  -4   4  15        6.08        9.28      5.57 o
  -3   4  15       18.17        8.82      5.96 o
  -2   4  15       20.65        9.75      5.83 o
  -1   4  15      456.02      438.95     16.25 o
   0   4  15       57.04       58.16      9.23 o
   1   4  15      133.24      152.43     13.10 o
   2   4  15       38.43       41.99      9.13 o
   3   4  15       35.07       39.98      7.11 o
   4   4  15      196.60      228.93     10.89 o
   5   4  15        2.36        2.66      5.56 o
  -7   5  15        0.50        2.93      6.57 o
  -6   5  15        1.17       -7.67      6.76 o
  -5   5  15       43.82       39.06      6.26 o
  -4   5  15        9.53        3.85      4.80 o
  -3   5  15       23.27       16.38      5.83 o
  -2   5  15       22.17       28.52      6.44 o
  -1   5  15      144.82      142.38     13.44 o
   0   5  15       37.37       29.21      7.39 o
   1   5  15       71.88       87.98      8.73 o
   2   5  15       19.00       11.15      5.98 o
   3   5  15      150.76      168.44     11.32 o
   4   5  15        6.50       10.70      6.56 o
   5   5  15        0.25        2.77      6.43 o
  -7   6  15       18.24       23.95      7.15 o
  -6   6  15        3.18       10.68      7.78 o
  -5   6  15        4.97       -5.33      5.89 o
  -4   6  15       21.33       17.59      5.54 o
  -3   6  15        4.62        2.64      5.57 o
  -2   6  15      154.94      142.48     10.72 o
  -1   6  15      179.20      150.62     10.63 o
   0   6  15       89.66       94.63     10.98 o
   1   6  15       95.34       80.83      7.84 o
   2   6  15       13.45        8.72     11.92 o
   3   6  15      147.51      197.54     14.46 o
   4   6  15       14.34       28.87      6.10 o
  -6   7  15      163.40      169.56     15.70 o
  -5   7  15       10.18        2.53      5.69 o
  -4   7  15       50.19       38.13      6.80 o
  -3   7  15       17.97       16.95      5.17 o
  -2   7  15       35.90       44.50      6.57 o
  -1   7  15        5.97        1.99      4.93 o
   0   7  15       36.31       32.80      6.79 o
   1   7  15        0.68       -5.65      5.62 o
   2   7  15        9.34        2.05      5.30 o
   3   7  15        4.26        1.15      5.06 o
  -5   8  15       51.41       49.37     10.58 o
  -4   8  15       13.97       13.38      4.73 o
  -3   8  15        5.03        8.33      4.52 o
  -2   8  15       63.01       58.84      5.63 o
  -1   8  15       68.83       61.30      8.15 o
   0   8  15       64.94       52.15      6.34 o
   1   8  15      127.22      136.29     10.12 o
   2   8  15       22.09       25.78      5.31 o
  -2   9  15       51.73       30.65      8.49 o
  -1   9  15      102.73       87.05     10.41 o
   0   9  15       21.41        7.90      8.31 o
  -7   0  16        0.01        1.26      7.09 o
  -6   0  16      138.27      161.76     12.01 o
  -5   0  16        3.30       -2.33      6.94 o
  -4   0  16       42.96       31.56     17.42 o
  -3   0  16       35.66       32.36     19.90 o
  -2   0  16        1.02       -5.01      7.83 o
  -1   0  16      119.42      107.93      9.52 o
   0   0  16        1.14       -4.84      9.50 o
   1   0  16        9.25       -9.28     14.44 o
   2   0  16      218.45      196.51     34.99 o
   3   0  16       10.81        3.03     14.43 o
   4   0  16       86.95       91.81     21.52 o
   5   0  16        2.74        1.60      7.70 o
  -7   1  16        0.64        6.53      6.22 o
  -6   1  16        1.61        6.23      6.94 o
  -5   1  16        6.27       14.51      5.71 o
  -4   1  16       31.71       34.11      6.44 o
  -3   1  16       34.01       36.25      7.55 o
  -2   1  16        1.66       -0.64      5.40 o
  -1   1  16       15.03       15.14      5.83 o
   0   1  16       12.74        7.64      5.93 o
   1   1  16        8.04       11.82      5.79 o
   2   1  16      339.66      361.67     16.11 o
   3   1  16      275.74      303.38     23.48 o
   4   1  16       23.02       13.00      7.18 o
   5   1  16       29.89       27.66     22.77 o
  -7   2  16      227.56      232.44     10.34 o
  -6   2  16       26.58       22.69      5.40 o
  -5   2  16        0.81       -2.55      5.56 o
  -4   2  16       29.47       32.36      6.00 o
  -3   2  16        9.05        4.42      6.02 o
  -2   2  16        0.89        5.08      6.18 o
  -1   2  16       36.65       36.71      6.52 o
   0   2  16       94.15       68.63      8.71 o
   1   2  16       12.84        6.59      9.46 o
   2   2  16      105.64      115.74      8.84 o
   3   2  16      664.21      725.32     20.27 o
   4   2  16        3.55      -12.12      8.08 o
  -7   3  16       22.28       19.83      4.55 o
  -6   3  16       13.28       14.08      5.01 o
  -5   3  16       19.93       10.62      5.34 o
  -4   3  16       44.64       45.52      6.55 o
  -3   3  16       18.55       15.54      5.59 o
  -2   3  16        7.55        0.71      6.19 o
  -1   3  16       10.84       12.36      5.62 o
   0   3  16        7.93        6.54      5.98 o
   1   3  16       36.69       38.71      6.03 o
   2   3  16       68.70       73.63      6.80 o
   3   3  16      437.14      460.41     22.11 o
   4   3  16        0.70        2.19      4.96 o
  -6   4  16      128.73      110.76      7.02 o
  -5   4  16       65.33       41.53      8.36 o
  -4   4  16       23.68       23.00      5.39 o
  -3   4  16       24.93       19.41      5.27 o
  -2   4  16        8.25        2.27      5.68 o
  -1   4  16      110.32      101.48     11.94 o
   0   4  16       35.33       38.61      7.18 o
   1   4  16       80.40       74.50      6.85 o
   2   4  16      138.93      141.35      7.88 o
   3   4  16        2.89        0.11      5.09 o
   4   4  16       82.94       20.90     23.65 o
  -6   5  16        2.85        1.74      5.78 o
  -5   5  16        7.46        8.47      6.69 o
  -4   5  16       23.27       23.89      6.62 o
  -3   5  16       25.65       27.47      5.19 o
  -2   5  16       16.24       13.93      6.60 o
  -1   5  16        6.27        6.46      7.74 o
   0   5  16        9.26        2.91      6.74 o
   1   5  16       11.42       11.12      5.05 o
   2   5  16      257.15      261.91     10.99 o
   3   5  16        0.59       -1.68      3.80 o
  -5   6  16        3.86       10.09     10.23 o
  -4   6  16       50.30       83.29     10.28 o
  -3   6  16        3.57       10.28      4.22 o
  -2   6  16       21.44       27.01      6.27 o
  -1   6  16       95.21       87.22     13.01 o
   0   6  16       24.82       12.25      6.75 o
   1   6  16       18.61       15.81      6.36 o
   2   6  16       17.72       22.25      5.62 o
  -3   7  16        0.80       -4.92      5.82 o
  -2   7  16        8.07       10.09      4.34 o
  -1   7  16        4.11        2.92      4.41 o
   0   7  16       17.10       19.82      7.09 o
   1   7  16       51.92       45.70      6.22 o
  -6   0  17      343.91      358.53     22.74 o
  -5   0  17        0.29       -8.75     10.22 o
  -4   0  17        6.99       -0.43     10.89 o
  -3   0  17       16.86        4.30     12.02 o
  -2   0  17        0.80       17.85     14.98 o
  -1   0  17       28.15       44.35     14.70 o
   0   0  17        4.56        0.26     11.03 o
   1   0  17      175.74      234.69     23.95 o
   2   0  17        1.56       -4.60      9.77 o
   3   0  17        2.06        3.04      8.01 o
  -6   1  17       94.88       93.87      9.13 o
  -5   1  17       26.28       26.24     22.57 o
  -4   1  17        3.18       17.30      8.53 o
  -3   1  17       81.10       80.96     11.91 o
  -2   1  17       25.06        8.76     17.52 o
  -1   1  17       33.12       30.63      5.26 o
   0   1  17       31.82       41.61      9.91 o
   1   1  17       60.86       50.76      9.28 o
   2   1  17      533.47      676.05     24.51 o
   3   1  17       21.78       18.15      6.35 o
  -5   2  17       53.81       63.41      9.02 o
  -4   2  17       25.34        9.02     25.65 o
  -3   2  17       30.94       25.75      7.57 o
  -2   2  17       13.66        8.92      5.08 o
  -1   2  17        0.77        6.31      5.26 o
   0   2  17      209.90      225.54      9.57 o
   1   2  17       56.55       53.60      7.97 o
   2   2  17       62.71       61.19      7.82 o
  -4   3  17       15.43       11.14      5.45 o
  -3   3  17       39.77       34.71      7.52 o
  -2   3  17      100.56       58.94      7.93 o
  -1   3  17       77.71       86.85      9.35 o
   0   3  17       99.79      110.71     12.43 o
   1   3  17      151.40      153.71      8.23 o
   2   3  17       45.84       21.34     10.20 o
  -4   4  17        4.83        6.17      8.38 o
  -3   4  17        4.01       16.11     10.36 o
  -2   4  17       35.82       45.34      7.00 o
  -1   4  17        4.20        3.78      6.23 o
   0   4  17       15.62       14.33      5.41 o
   1   4  17      156.16      150.92      8.72 o
  -3   5  17       80.08       52.70     13.53 o
  -2   5  17        7.70        8.70      4.79 o
  -1   5  17        3.19       12.15      5.16 o
   0   5  17       76.48       79.48      7.01 o
 
